# Supplementary material for: M2 Macrophages are Major Mediators of Germline Risk of Endometriosis and Explain Pleiotropy With Comorbid Traits
Source: Adv Sci (Weinh). 2025 Sep 12;12(41):e15285. doi: 10.1002/advs.202415285 (PMC12591210; doi:10.1002/advs.202415285)
Supplement: Supplementary file 2 — Supporting Information [file ADVS-12-e15285-s003.xlsx]

## Sheet: ST1
Supplementary Table 1. Marker genes used to define immune populations
cell_type	gene_symbol	avg.exp	pct.exp	avg.exp.scaled	marker_of
B-cells	CD4	0.0447478	3.09063	-0.617779	T
B-cells	CD8A	0.0227531	1.5548	-0.984344	T
B-cells	CD3D	0.0515738	3.58362	-1.10245	T
B-cells	TRGC1	0.0081532	0.549867	-1.03371	γδ
B-cells	TRDC	0.0157376	0.910125	-0.571918	γδ
B-cells	GATA3	0.0100493	0.872203	-1.05969	Th2
B-cells	IL17A	0.000379219	0.0379219	-0.417128	Th17
B-cells	RORC	0.00246492	0.189609	-0.473666	Th17
B-cells	CD69	1.37334	45.4494	0.20576	Effector
B-cells	IL7R	0.266022	8.1532	-1.01284	Memory
B-cells	TIGIT	0.0223739	1.83921	-0.886827	Exhausted
B-cells	CTLA4	0.00929086	0.663633	-0.797934	Exhausted
B-cells	PDCD1	0.0223739	1.95298	-0.692172	Exhausted
B-cells	NCAM1	0.00360258	0.341297	-0.398256	NK
B-cells	KIR2DL4	0.00132727	0.0948047	-0.342043	NK
B-cells	IL10	0.0183921	1.44103	-0.302271	Myeloid
B-cells	CD1C	0.0466439	3.88699	-0.0105148	Myeloid
B-cells	CD68	0.0483504	4.20933	-0.420392	Myeloid
B-cells	LYZ	0.0906333	3.6405	-0.461841	Myeloid
B-cells	CD14	0.00549867	0.455063	-0.485424	Myeloid
B-cells	TPSB2	0.011187	1.02389	-0.258722	Mast
B-cells	KIT	0.00417141	0.284414	-0.314721	Mast
B-cells	CD27	0.116231	10.0114	-0.2587	Plasma
B-cells	SDC1	0.000568828	0.0568828	-0.25926	Plasma
B-cells	JCHAIN	0.558969	21.0846	0.102972	Plasma
B-cells	MS4A1	1.81248	66.7425	2.5	B
B-cells	CD79A	1.39685	62.1729	2.5	B
Plasmablast/Plasma cells	CD4	0.0118577	1.01637	-0.937845	T
Plasmablast/Plasma cells	CD8A	0.092603	5.42067	-0.66788	T
Plasmablast/Plasma cells	CD3D	0.180689	9.54263	-0.802017	T
Plasmablast/Plasma cells	TRGC1	0.0186335	1.52456	-0.933099	γδ
Plasmablast/Plasma cells	TRDC	0.0175042	0.846979	-0.565634	γδ
Plasmablast/Plasma cells	GATA3	0.025974	2.08922	-0.908984	Th2
Plasmablast/Plasma cells	IL17A	0	0	-0.420782	Th17
Plasmablast/Plasma cells	RORC	0.00169396	0.169396	-0.50851	Th17
Plasmablast/Plasma cells	CD69	0.267081	10.6719	-1.19791	Effector
Plasmablast/Plasma cells	IL7R	0.77301	14.5116	-0.59632	Memory
Plasmablast/Plasma cells	TIGIT	0.0327499	2.25861	-0.763533	Exhausted
Plasmablast/Plasma cells	CTLA4	0.0310559	2.25861	-0.55161	Exhausted
Plasmablast/Plasma cells	PDCD1	0.0163749	1.35517	-0.756744	Exhausted
Plasmablast/Plasma cells	NCAM1	0.0321852	2.42801	-0.173047	NK
Plasmablast/Plasma cells	KIR2DL4	0.00112931	0.112931	-0.343975	NK
Plasmablast/Plasma cells	IL10	0.00734049	0.621118	-0.374201	Myeloid
Plasmablast/Plasma cells	CD1C	0.0095991	0.734049	-0.288691	Myeloid
Plasmablast/Plasma cells	CD68	0.0203275	1.63749	-0.512286	Myeloid
Plasmablast/Plasma cells	LYZ	0.215133	6.54997	-0.376653	Myeloid
Plasmablast/Plasma cells	CD14	0.0180689	1.07284	-0.444736	Myeloid
Plasmablast/Plasma cells	TPSB2	0.00677583	0.508187	-0.263834	Mast
Plasmablast/Plasma cells	KIT	0.00903444	0.790514	-0.291131	Mast
Plasmablast/Plasma cells	CD27	0.358554	24.6753	1.59022	Plasma
Plasmablast/Plasma cells	SDC1	0.194805	15.5844	2.5	Plasma
Plasmablast/Plasma cells	JCHAIN	57.4286	76.6798	2.5	Plasma
Plasmablast/Plasma cells	MS4A1	0.0231508	1.01637	-0.235153	B
Plasmablast/Plasma cells	CD79A	0.632411	33.8227	1.58184	B
Mast cells	CD4	0.0194529	1.70213	-0.863019	T
Mast cells	CD8A	0.024924	1.76292	-0.974187	T
Mast cells	CD3D	0.0966565	5.10638	-0.993549	T
Mast cells	TRGC1	0.0121581	0.729483	-0.995138	γδ
Mast cells	TRDC	0.0200608	1.15502	-0.55656	γδ
Mast cells	GATA3	0.0145897	1.39818	-1.01648	Th2
Mast cells	IL17A	0.00607903	0.0607903	-0.36238	Th17
Mast cells	RORC	0.00243161	0.243161	-0.475171	Th17
Mast cells	CD69	1.01155	29.4833	-0.164163	Effector
Mast cells	IL7R	0.360486	8.20669	-0.923841	Memory
Mast cells	TIGIT	0.0218845	1.33739	-0.892673	Exhausted
Mast cells	CTLA4	0.0103343	0.790274	-0.786004	Exhausted
Mast cells	PDCD1	0.00851064	0.607903	-0.841973	Exhausted
Mast cells	NCAM1	0.00547112	0.486322	-0.383339	NK
Mast cells	KIR2DL4	0.00121581	0.121581	-0.343131	NK
Mast cells	IL10	0.00364742	0.364742	-0.398413	Myeloid
Mast cells	CD1C	0.00303951	0.121581	-0.33901	Myeloid
Mast cells	CD68	0.242553	19.0881	0.156016	Myeloid
Mast cells	LYZ	0.0613982	2.43161	-0.483255	Myeloid
Mast cells	CD14	0.00851064	0.668693	-0.475629	Myeloid
Mast cells	TPSB2	26.752	96.535	2.5	Mast
Mast cells	KIT	1.23951	54.5289	2.5	Mast
Mast cells	CD27	0.0176292	1.39818	-1.12905	Plasma
Mast cells	SDC1	0	0	-0.271676	Plasma
Mast cells	JCHAIN	0.0170213	1.33739	-0.308168	Plasma
Mast cells	MS4A1	0.00486322	0.364742	-0.303761	B
Mast cells	CD79A	0.00851064	0.547112	-0.356007	B
Dendritic cells	CD4	0.328555	25.1081	1.78682	T
Dendritic cells	CD8A	0.0301479	2.08191	-0.949834	T
Dendritic cells	CD3D	0.0671217	4.31172	-1.06437	T
Dendritic cells	TRGC1	0.0174061	1.24005	-0.944828	γδ
Dendritic cells	TRDC	0.0159272	0.887372	-0.571243	γδ
Dendritic cells	GATA3	0.0151308	1.21729	-1.01134	Th2
Dendritic cells	IL17A	0.000227531	0.0227531	-0.41859	Th17
Dendritic cells	RORC	0.00147895	0.147895	-0.518232	Th17
Dendritic cells	CD69	0.154039	8.43003	-1.40692	Effector
Dendritic cells	IL7R	0.501593	14.8009	-0.801799	Memory
Dendritic cells	TIGIT	0.0112628	0.921502	-1.02025	Exhausted
Dendritic cells	CTLA4	0.0238908	1.88851	-0.632122	Exhausted
Dendritic cells	PDCD1	0.0110353	0.978385	-0.81454	Exhausted
Dendritic cells	NCAM1	0.00921502	0.784983	-0.353533	NK
Dendritic cells	KIR2DL4	0.00136519	0.136519	-0.341673	NK
Dendritic cells	IL10	0.153242	7.36064	0.517484	Myeloid
Dendritic cells	CD1C	0.662344	26.2002	2.5	Myeloid
Dendritic cells	CD68	0.975199	42.1274	1.72804	Myeloid
Dendritic cells	LYZ	9.97361	80.7167	1.35764	Myeloid
Dendritic cells	CD14	1.13914	30.5347	1.98689	Myeloid
Dendritic cells	TPSB2	0.032992	1.43345	-0.233772	Mast
Dendritic cells	KIT	0.0069397	0.637088	-0.301278	Mast
Dendritic cells	CD27	0.0187713	1.46758	-1.11849	Plasma
Dendritic cells	SDC1	0.00238908	0.193402	-0.219575	Plasma
Dendritic cells	JCHAIN	0.12719	1.85438	-0.209172	Plasma
Dendritic cells	MS4A1	0.0409556	1.46758	-0.169523	B
Dendritic cells	CD79A	0.0304892	1.50171	-0.269256	B
Macrophages M1	CD4	0.33626	27.8314	1.84468	T
Macrophages M1	CD8A	0.0210711	1.49254	-0.992228	T
Macrophages M1	CD3D	0.0324846	2.4583	-1.14997	T
Macrophages M1	TRGC1	0.00702371	0.614574	-1.04461	γδ
Macrophages M1	TRDC	0.00351185	0.351185	-0.615707	γδ
Macrophages M1	GATA3	0.0105356	0.877963	-1.05505	Th2
Macrophages M1	IL17A	0	0	-0.420782	Th17
Macrophages M1	RORC	0.00175593	0.175593	-0.505708	Th17
Macrophages M1	CD69	0.0491659	2.98507	-1.62001	Effector
Macrophages M1	IL7R	0.116769	3.77524	-1.16797	Memory
Macrophages M1	TIGIT	0.00351185	0.351185	-1.1142	Exhausted
Macrophages M1	CTLA4	0.00438982	0.438982	-0.854134	Exhausted
Macrophages M1	PDCD1	0.00263389	0.263389	-0.906097	Exhausted
Macrophages M1	NCAM1	0.00877963	0.790167	-0.356993	NK
Macrophages M1	KIR2DL4	0.000877963	0.0877963	-0.346429	NK
Macrophages M1	IL10	0.0640913	4.47761	-0.012899	Myeloid
Macrophages M1	CD1C	0.0553117	5.00439	0.0531511	Myeloid
Macrophages M1	CD68	1.13608	61.9842	1.99362	Myeloid
Macrophages M1	LYZ	43.1493	95.9614	2.45472	Myeloid
Macrophages M1	CD14	0.867428	41.3521	1.54202	Myeloid
Macrophages M1	TPSB2	0.00614574	0.438982	-0.264566	Mast
Macrophages M1	KIT	0.00175593	0.175593	-0.326481	Mast
Macrophages M1	CD27	0.0140474	0.965759	-1.16223	Plasma
Macrophages M1	SDC1	0.00175593	0.175593	-0.233371	Plasma
Macrophages M1	JCHAIN	0.0201932	0.438982	-0.305171	Plasma
Macrophages M1	MS4A1	0.00351185	0.263389	-0.308881	B
Macrophages M1	CD79A	0.00263389	0.263389	-0.379524	B
Macrophages M2	CD4	0.265754	22.4883	1.30229	T
Macrophages M2	CD8A	0.021426	1.62045	-0.990564	T
Macrophages M2	CD3D	0.0442924	3.49298	-1.12047	T
Macrophages M2	TRGC1	0.0131437	1.13432	-0.98567	γδ
Macrophages M2	TRDC	0.0100828	0.702197	-0.592106	γδ
Macrophages M2	GATA3	0.0113432	0.864242	-1.04736	Th2
Macrophages M2	IL17A	0.000720202	0.0540151	-0.413844	Th17
Macrophages M2	RORC	0.000360101	0.0360101	-0.568858	Th17
Macrophages M2	CD69	0.153583	9.86676	-1.40781	Effector
Macrophages M2	IL7R	0.382967	13.6838	-0.903573	Memory
Macrophages M2	TIGIT	0.00936262	0.810227	-1.04322	Exhausted
Macrophages M2	CTLA4	0.00882247	0.792222	-0.803293	Exhausted
Macrophages M2	PDCD1	0.00450126	0.432121	-0.885681	Exhausted
Macrophages M2	NCAM1	0.00612171	0.486136	-0.378151	NK
Macrophages M2	KIR2DL4	0.00234066	0.21606	-0.33216	NK
Macrophages M2	IL10	0.816709	27.7818	2.5	Myeloid
Macrophages M2	CD1C	0.0696795	4.77134	0.157542	Myeloid
Macrophages M2	CD68	1.12243	58.5524	1.97188	Myeloid
Macrophages M2	LYZ	19.545	90.0072	1.85187	Myeloid
Macrophages M2	CD14	1.29546	52.1606	2.21788	Myeloid
Macrophages M2	TPSB2	0.0174649	0.792222	-0.251484	Mast
Macrophages M2	KIT	0.00234066	0.18005	-0.323631	Mast
Macrophages M2	CD27	0.00792222	0.702197	-1.21925	Plasma
Macrophages M2	SDC1	0.000360101	0.0360101	-0.263815	Plasma
Macrophages M2	JCHAIN	0.0207058	1.53043	-0.304687	Plasma
Macrophages M2	MS4A1	0.00270076	0.18005	-0.311957	B
Macrophages M2	CD79A	0.00288081	0.252071	-0.378533	B
NK cells	CD4	0.00468462	0.468462	-1.00903	T
NK cells	CD8A	0.153254	10.9921	-0.409091	T
NK cells	CD3D	0.213987	10.5571	-0.729869	T
NK cells	TRGC1	0.336791	24.8452	1.71111	γδ
NK cells	TRDC	1.84591	65.819	2.5	γδ
NK cells	GATA3	0.406391	28.4424	2.12944	Th2
NK cells	IL17A	0.000334616	0.0334616	-0.417558	Th17
NK cells	RORC	0.000669232	0.0669232	-0.554864	Th17
NK cells	CD69	0.786682	35.5195	-0.429306	Effector
NK cells	IL7R	0.360549	8.93425	-0.923784	Memory
NK cells	TIGIT	0.104568	7.83002	0.0573334	Exhausted
NK cells	CTLA4	0.0105404	0.702694	-0.783649	Exhausted
NK cells	PDCD1	0.0118789	0.936925	-0.805389	Exhausted
NK cells	NCAM1	0.638447	41.0908	2.5	NK
NK cells	KIR2DL4	0.489711	32.8426	2.5	NK
NK cells	IL10	0.00100385	0.100385	-0.4158	Myeloid
NK cells	CD1C	0.000501924	0.0501924	-0.358565	Myeloid
NK cells	CD68	0.0083654	0.819809	-0.552283	Myeloid
NK cells	LYZ	0.0843232	4.29982	-0.466414	Myeloid
NK cells	CD14	0.00468462	0.368078	-0.488077	Myeloid
NK cells	TPSB2	0.0041827	0.351347	-0.26685	Mast
NK cells	KIT	0.0147231	1.33846	-0.26368	Mast
NK cells	CD27	0.0324578	2.79404	-0.992901	Plasma
NK cells	SDC1	0.000167308	0.0167308	-0.268023	Plasma
NK cells	JCHAIN	0.00685963	0.652501	-0.317834	Plasma
NK cells	MS4A1	0.0061904	0.41827	-0.29874	B
NK cells	CD79A	0.00501924	0.485193	-0.369962	B
Early Exhausted CD8 T-cells	CD4	0.0386352	3.60306	-0.676494	T
Early Exhausted CD8 T-cells	CD8A	0.97543	46.5272	2.16898	T
Early Exhausted CD8 T-cells	CD3D	1.46484	69.9427	1.10735	T
Early Exhausted CD8 T-cells	TRGC1	0.230943	16.0531	0.908621	γδ
Early Exhausted CD8 T-cells	TRDC	0.195346	10.6095	0.0168628	γδ
Early Exhausted CD8 T-cells	GATA3	0.157753	13.0491	0.255182	Th2
Early Exhausted CD8 T-cells	IL17A	0.00850842	0.182323	-0.339139	Th17
Early Exhausted CD8 T-cells	RORC	0.00937663	0.859524	-0.16248	Th17
Early Exhausted CD8 T-cells	CD69	2.08613	65.6103	0.793141	Effector
Early Exhausted CD8 T-cells	IL7R	3.45546	60.6703	0.543233	Memory
Early Exhausted CD8 T-cells	TIGIT	0.217312	16.6088	1.24404	Exhausted
Early Exhausted CD8 T-cells	CTLA4	0.138218	10.6355	0.589998	Exhausted
Early Exhausted CD8 T-cells	PDCD1	0.238323	17.7375	1.41046	Exhausted
Early Exhausted CD8 T-cells	NCAM1	0.0190137	1.7885	-0.276043	NK
Early Exhausted CD8 T-cells	KIR2DL4	0.0108526	0.946345	-0.249536	NK
Early Exhausted CD8 T-cells	IL10	0.0351624	2.69144	-0.194599	Myeloid
Early Exhausted CD8 T-cells	CD1C	0.0088557	0.859524	-0.294378	Myeloid
Early Exhausted CD8 T-cells	CD68	0.0190137	1.71905	-0.516656	Myeloid
Early Exhausted CD8 T-cells	LYZ	0.224345	12.8581	-0.370701	Myeloid
Early Exhausted CD8 T-cells	CD14	0.0180587	1.62355	-0.444769	Myeloid
Early Exhausted CD8 T-cells	TPSB2	0.0249175	2.34416	-0.242949	Mast
Early Exhausted CD8 T-cells	KIT	0.00928981	0.790068	-0.289895	Mast
Early Exhausted CD8 T-cells	CD27	0.28564	21.7312	1.07106	Plasma
Early Exhausted CD8 T-cells	SDC1	0.00121549	0.104185	-0.245153	Plasma
Early Exhausted CD8 T-cells	JCHAIN	0.252822	13.9781	-0.107462	Plasma
Early Exhausted CD8 T-cells	MS4A1	0.0288244	2.50043	-0.214116	B
Early Exhausted CD8 T-cells	CD79A	0.00807432	0.781386	-0.357748	B
Exhausted CD8 T-cells	CD4	0.119622	9.5502	0.0747887	T
Exhausted CD8 T-cells	CD8A	0.671773	30.7692	1.3695	T
Exhausted CD8 T-cells	CD3D	1.92862	75.1956	1.5546	T
Exhausted CD8 T-cells	TRGC1	0.252934	14.2764	1.08088	γδ
Exhausted CD8 T-cells	TRDC	0.124837	5.44329	-0.20299	γδ
Exhausted CD8 T-cells	GATA3	0.222621	16.8188	0.780386	Th2
Exhausted CD8 T-cells	IL17A	0.00325945	0.195567	-0.389424	Th17
Exhausted CD8 T-cells	RORC	0.0162973	1.36897	0.14698	Th17
Exhausted CD8 T-cells	CD69	1.67992	55.9974	0.477487	Effector
Exhausted CD8 T-cells	IL7R	3.58963	71.2842	0.579926	Memory
Exhausted CD8 T-cells	TIGIT	0.303455	18.2529	2.07888	Exhausted
Exhausted CD8 T-cells	CTLA4	0.295632	18.09	2.08551	Exhausted
Exhausted CD8 T-cells	PDCD1	0.30867	21.2842	2.01672	Exhausted
Exhausted CD8 T-cells	NCAM1	0.00880052	0.814863	-0.356827	NK
Exhausted CD8 T-cells	KIR2DL4	0.0215124	1.82529	-0.147039	NK
Exhausted CD8 T-cells	IL10	0.0224902	1.23859	-0.275797	Myeloid
Exhausted CD8 T-cells	CD1C	0.00228162	0.195567	-0.344846	Myeloid
Exhausted CD8 T-cells	CD68	0.0101043	0.880052	-0.54644	Myeloid
Exhausted CD8 T-cells	LYZ	0.0710561	5.63885	-0.476116	Myeloid
Exhausted CD8 T-cells	CD14	0.00586701	0.554107	-0.484225	Myeloid
Exhausted CD8 T-cells	TPSB2	0.00880052	0.814863	-0.261485	Mast
Exhausted CD8 T-cells	KIT	0.0244459	1.72751	-0.217116	Mast
Exhausted CD8 T-cells	CD27	0.320404	22.2947	1.32216	Plasma
Exhausted CD8 T-cells	SDC1	0	0	-0.271676	Plasma
Exhausted CD8 T-cells	JCHAIN	0.0625815	5.3781	-0.265987	Plasma
Exhausted CD8 T-cells	MS4A1	0.0221643	1.69492	-0.238822	B
Exhausted CD8 T-cells	CD79A	0.01206	1.04302	-0.34187	B
Effector CD8 T-cells	CD4	0.0483742	4.27679	-0.583108	T
Effector CD8 T-cells	CD8A	0.400769	24.5875	0.522284	T
Effector CD8 T-cells	CD3D	1.00561	52.3466	0.572492	T
Effector CD8 T-cells	TRGC1	0.194298	13.4391	0.614615	γδ
Effector CD8 T-cells	TRDC	0.370815	17.1232	0.512162	γδ
Effector CD8 T-cells	GATA3	0.143361	11.5329	0.134666	Th2
Effector CD8 T-cells	IL17A	0.0621496	0.368413	0.160239	Th17
Effector CD8 T-cells	RORC	0.00640718	0.576646	-0.295912	Th17
Effector CD8 T-cells	CD69	2.16018	54.0605	0.846176	Effector
Effector CD8 T-cells	IL7R	2.61092	48.3101	0.283321	Memory
Effector CD8 T-cells	TIGIT	0.12542	9.85103	0.285696	Exhausted
Effector CD8 T-cells	CTLA4	0.0443697	3.15553	-0.403482	Exhausted
Effector CD8 T-cells	PDCD1	0.0775268	6.43921	-0.115674	Exhausted
Effector CD8 T-cells	NCAM1	0.0510972	4.11661	-0.0274379	NK
Effector CD8 T-cells	KIR2DL4	0.012494	1.10524	-0.233683	NK
Effector CD8 T-cells	IL10	0.0182605	1.08922	-0.303124	Myeloid
Effector CD8 T-cells	CD1C	0.000961076	0.0961076	-0.355023	Myeloid
Effector CD8 T-cells	CD68	0.00848951	0.784879	-0.551866	Myeloid
Effector CD8 T-cells	LYZ	0.0233862	1.77799	-0.511996	Myeloid
Effector CD8 T-cells	CD14	0.006247	0.512574	-0.482988	Myeloid
Effector CD8 T-cells	TPSB2	0.0121736	1.05718	-0.257581	Mast
Effector CD8 T-cells	KIT	0.00768861	0.6247	-0.297648	Mast
Effector CD8 T-cells	CD27	0.221848	17.4756	0.592123	Plasma
Effector CD8 T-cells	SDC1	0.000480538	0.0480538	-0.261187	Plasma
Effector CD8 T-cells	JCHAIN	0.0102515	0.784879	-0.314596	Plasma
Effector CD8 T-cells	MS4A1	0.0281916	2.29057	-0.216457	B
Effector CD8 T-cells	CD79A	0.00272305	0.208233	-0.379166	B
Effector Memory CD8 T-cells	CD4	0.085789	7.18459	-0.232236	T
Effector Memory CD8 T-cells	CD8A	0.456089	22.2767	0.707821	T
Effector Memory CD8 T-cells	CD3D	1.12655	53.1582	0.724396	T
Effector Memory CD8 T-cells	TRGC1	0.13785	8.08185	0.143598	γδ
Effector Memory CD8 T-cells	TRDC	0.158409	6.56489	-0.0966406	γδ
Effector Memory CD8 T-cells	GATA3	0.161637	11.8162	0.287447	Th2
Effector Memory CD8 T-cells	IL17A	0.0215602	0.377626	-0.215228	Th17
Effector Memory CD8 T-cells	RORC	0.0142013	1.22971	0.0534827	Th17
Effector Memory CD8 T-cells	CD69	1.20656	43.9628	0.0427955	Effector
Effector Memory CD8 T-cells	IL7R	4.74931	66.5203	0.858528	Memory
Effector Memory CD8 T-cells	TIGIT	0.13814	9.38256	0.422923	Exhausted
Effector Memory CD8 T-cells	CTLA4	0.106865	6.73918	0.267509	Exhausted
Effector Memory CD8 T-cells	PDCD1	0.0979247	7.43311	0.0900934	Exhausted
Effector Memory CD8 T-cells	NCAM1	0.0164284	1.28458	-0.296416	NK
Effector Memory CD8 T-cells	KIR2DL4	0.00490592	0.33244	-0.307186	NK
Effector Memory CD8 T-cells	IL10	0.00793984	0.522867	-0.37028	Myeloid
Effector Memory CD8 T-cells	CD1C	0.000484136	0.0484136	-0.358702	Myeloid
Effector Memory CD8 T-cells	CD68	0.00784301	0.655198	-0.554041	Myeloid
Effector Memory CD8 T-cells	LYZ	0.0277249	1.95914	-0.508662	Myeloid
Effector Memory CD8 T-cells	CD14	0.00248523	0.21302	-0.495254	Myeloid
Effector Memory CD8 T-cells	TPSB2	0.00681019	0.584191	-0.263794	Mast
Effector Memory CD8 T-cells	KIT	0.0197528	1.30071	-0.239536	Mast
Effector Memory CD8 T-cells	CD27	0.212149	15.3116	0.517114	Plasma
Effector Memory CD8 T-cells	SDC1	0.000548688	0.0484136	-0.259699	Plasma
Effector Memory CD8 T-cells	JCHAIN	0.00597102	0.513185	-0.318683	Plasma
Effector Memory CD8 T-cells	MS4A1	0.0242391	1.84295	-0.231109	B
Effector Memory CD8 T-cells	CD79A	0.00471226	0.400219	-0.371191	B
Resident Memory CD8 T-cells	CD4	0.100298	8.06185	-0.0994179	T
Resident Memory CD8 T-cells	CD8A	0.390276	19.4807	0.486267	T
Resident Memory CD8 T-cells	CD3D	1.15189	53.6299	0.755125	T
Resident Memory CD8 T-cells	TRGC1	0.103357	6.56524	-0.155864	γδ
Resident Memory CD8 T-cells	TRDC	0.134364	6.20969	-0.172491	γδ
Resident Memory CD8 T-cells	GATA3	0.16165	11.6752	0.287558	Th2
Resident Memory CD8 T-cells	IL17A	0.0601951	0.587068	0.142491	Th17
Resident Memory CD8 T-cells	RORC	0.0140566	1.1824	0.0470171	Th17
Resident Memory CD8 T-cells	CD69	1.87911	48.8837	0.637842	Effector
Resident Memory CD8 T-cells	IL7R	4.30098	67.9262	0.758121	Memory
Resident Memory CD8 T-cells	TIGIT	0.14685	9.32694	0.516002	Exhausted
Resident Memory CD8 T-cells	CTLA4	0.113279	6.57351	0.334221	Exhausted
Resident Memory CD8 T-cells	PDCD1	0.0904581	6.93732	0.0152198	Exhausted
Resident Memory CD8 T-cells	NCAM1	0.017612	1.24855	-0.287082	NK
Resident Memory CD8 T-cells	KIR2DL4	0.0023152	0.165371	-0.332408	NK
Resident Memory CD8 T-cells	IL10	0.0138085	0.678022	-0.332009	Myeloid
Resident Memory CD8 T-cells	CD1C	0.000496114	0.0496114	-0.35861	Myeloid
Resident Memory CD8 T-cells	CD68	0.00636679	0.545725	-0.559012	Myeloid
Resident Memory CD8 T-cells	LYZ	0.0210848	1.50488	-0.513771	Myeloid
Resident Memory CD8 T-cells	CD14	0.00388622	0.322474	-0.49068	Myeloid
Resident Memory CD8 T-cells	TPSB2	0.00826856	0.702828	-0.262102	Mast
Resident Memory CD8 T-cells	KIT	0.0168679	1.16587	-0.25337	Mast
Resident Memory CD8 T-cells	CD27	0.243757	17.0746	0.759375	Plasma
Resident Memory CD8 T-cells	SDC1	0.000165371	0.00826856	-0.268066	Plasma
Resident Memory CD8 T-cells	JCHAIN	0.00529188	0.446502	-0.319333	Plasma
Resident Memory CD8 T-cells	MS4A1	0.0216636	1.70332	-0.240686	B
Resident Memory CD8 T-cells	CD79A	0.00372085	0.305937	-0.375164	B
Th17 T-cells	CD4	0.102174	9.23913	-0.0823701	T
Th17 T-cells	CD8A	0.229348	14.0217	-0.103016	T
Th17 T-cells	CD3D	1.06196	55.1087	0.644373	T
Th17 T-cells	TRGC1	0.13913	10.1087	0.15454	γδ
Th17 T-cells	TRDC	0.0782609	4.23913	-0.355911	γδ
Th17 T-cells	GATA3	0.180435	14.3478	0.442099	Th2
Th17 T-cells	IL17A	0.498913	4.23913	2.5	Th17
Th17 T-cells	RORC	0.0902174	7.71739	2.5	Th17
Th17 T-cells	CD69	3.24674	65.7609	1.50715	Effector
Th17 T-cells	IL7R	9.48261	94.0217	1.60133	Memory
Th17 T-cells	TIGIT	0.0478261	3.47826	-0.586578	Exhausted
Th17 T-cells	CTLA4	0.141304	9.67391	0.621257	Exhausted
Th17 T-cells	PDCD1	0.147826	11.9565	0.577792	Exhausted
Th17 T-cells	NCAM1	0.0173913	1.41304	-0.288822	NK
Th17 T-cells	KIR2DL4	0.00326087	0.217391	-0.323194	NK
Th17 T-cells	IL10	0.00326087	0.326087	-0.400953	Myeloid
Th17 T-cells	CD1C	0.00217391	0.217391	-0.345675	Myeloid
Th17 T-cells	CD68	0.0141304	1.08696	-0.532948	Myeloid
Th17 T-cells	LYZ	0.0858696	6.41304	-0.465291	Myeloid
Th17 T-cells	CD14	0.00978261	0.978261	-0.471501	Myeloid
Th17 T-cells	TPSB2	0.00543478	0.543478	-0.265393	Mast
Th17 T-cells	KIT	0.076087	5.1087	0.0230235	Mast
Th17 T-cells	CD27	0.0673913	5.97826	-0.679745	Plasma
Th17 T-cells	SDC1	0	0	-0.271676	Plasma
Th17 T-cells	JCHAIN	0.023913	1.84783	-0.301668	Plasma
Th17 T-cells	MS4A1	0.00326087	0.217391	-0.309832	B
Th17 T-cells	CD79A	0.00108696	0.108696	-0.385737	B
Th2 T-cells	CD4	0.227678	20.9411	0.996672	T
Th2 T-cells	CD8A	0.21248	12.4945	-0.169198	T
Th2 T-cells	CD3D	1.42905	78.5036	1.06941	T
Th2 T-cells	TRGC1	0.101856	7.83282	-0.169108	γδ
Th2 T-cells	TRDC	0.0299576	1.91437	-0.521645	γδ
Th2 T-cells	GATA3	0.30966	24.0684	1.44292	Th2
Th2 T-cells	IL17A	0.0930878	1.12524	0.436916	Th17
Th2 T-cells	RORC	0.0328803	3.1419	0.880009	Th17
Th2 T-cells	CD69	2.15593	67.7919	0.843164	Effector
Th2 T-cells	IL7R	11.9655	97.7349	1.86422	Memory
Th2 T-cells	TIGIT	0.143797	9.67412	0.483454	Exhausted
Th2 T-cells	CTLA4	0.298699	19.319	2.11281	Exhausted
Th2 T-cells	PDCD1	0.272103	21.4087	1.70576	Exhausted
Th2 T-cells	NCAM1	0.00526085	0.511472	-0.385016	NK
Th2 T-cells	KIR2DL4	0.000730674	0.0730674	-0.347867	NK
Th2 T-cells	IL10	0.013006	0.818355	-0.337229	Myeloid
Th2 T-cells	CD1C	0.000584539	0.0584539	-0.357927	Myeloid
Th2 T-cells	CD68	0.00847581	0.832968	-0.551912	Myeloid
Th2 T-cells	LYZ	0.0128599	1.24215	-0.520144	Myeloid
Th2 T-cells	CD14	0.00189975	0.189975	-0.497167	Myeloid
Th2 T-cells	TPSB2	0.0127137	1.21292	-0.256957	Mast
Th2 T-cells	KIT	0.0219202	1.88514	-0.229169	Mast
Th2 T-cells	CD27	0.237177	20.2397	0.70945	Plasma
Th2 T-cells	SDC1	0.000584539	0.0584539	-0.258917	Plasma
Th2 T-cells	JCHAIN	0.0159287	1.56364	-0.309203	Plasma
Th2 T-cells	MS4A1	0.011983	1.12524	-0.276903	B
Th2 T-cells	CD79A	0.00555312	0.482245	-0.367825	B
γδ T-cells	CD4	0.0152911	1.33874	-0.903951	T
γδ T-cells	CD8A	0.542987	27.2476	0.985491	T
γδ T-cells	CD3D	0.976787	41.507	0.534945	T
γδ T-cells	TRGC1	0.328236	20.0811	1.64866	γδ
γδ T-cells	TRDC	0.630803	27.702	1.14016	γδ
γδ T-cells	GATA3	0.167895	12.675	0.339207	Th2
γδ T-cells	IL17A	0.00171948	0.067551	-0.404227	Th17
γδ T-cells	RORC	0.0042987	0.380742	-0.390895	Th17
γδ T-cells	CD69	2.19774	60.5809	0.872604	Effector
γδ T-cells	IL7R	1.52604	31.8165	-0.158563	Memory
γδ T-cells	TIGIT	0.214812	15.0332	1.21894	Exhausted
γδ T-cells	CTLA4	0.0447679	3.18104	-0.399081	Exhausted
γδ T-cells	PDCD1	0.0891673	6.76738	0.00222395	Exhausted
γδ T-cells	NCAM1	0.112564	8.56055	0.428346	NK
γδ T-cells	KIR2DL4	0.085974	6.12257	0.450865	NK
γδ T-cells	IL10	0.0167035	0.786048	-0.313211	Myeloid
γδ T-cells	CD1C	0.00036846	0.036846	-0.359595	Myeloid
γδ T-cells	CD68	0.00853599	0.755343	-0.55171	Myeloid
γδ T-cells	LYZ	0.0267747	1.93441	-0.509391	Myeloid
γδ T-cells	CD14	0.00521985	0.374601	-0.486332	Myeloid
γδ T-cells	TPSB2	0.00564972	0.442152	-0.265143	Mast
γδ T-cells	KIT	0.0119135	0.841317	-0.277218	Mast
γδ T-cells	CD27	0.1472	11.0354	-0.00115408	Plasma
γδ T-cells	SDC1	0.00042987	0.030705	-0.262292	Plasma
γδ T-cells	JCHAIN	0.0130189	1.14837	-0.311963	Plasma
γδ T-cells	MS4A1	0.0176861	1.41857	-0.255525	B
γδ T-cells	CD79A	0.00319332	0.282486	-0.377279	B

## Sheet: ST2
Supplementary Table 2. Single cell disease risk score associations for endometriosis immune and non-immune components.
Significant, total number of significant cells; prop, proportion of significant cells; mcp, Monte Carlo p-value; assoc, association; hetero, heterogeneity
Cell Type	significant	prop	n_cell	n_ctrl	assoc_mcp	assoc_mcz	hetero_mcp	hetero_mcz	n_fdr_0.05	n_fdr_0.1	n_fdr_0.2	hetero
B-cells	731	14.2218	5140	1000	0.0509491	1.70702	0.265734	0.482723	0	0	0	FALSE
Mast cells	6	0.365186	1643	1000	0.972028	-1.08455	0.412587	0.13665	0	0	0	FALSE
Dendritic Cells	1202	13.8463	8681	1000	0.0499501	1.91259	0.028971	2.62739	0	0	0	TRUE
Macrophages M1	20	1.75901	1137	1000	0.601399	-0.408994	0.261738	0.498359	0	0	0	FALSE
Macrophages M2	1961	35.4804	5527	1000	0.012987	2.84076	0.030969	2.27082	0	0	0	TRUE
NK cells	209	3.49732	5976	1000	0.445554	-0.0181382	0.868132	-1.06305	0	0	0	FALSE
Plasmablast/Plasma cells	15	0.9113	1646	1000	0.579421	-0.493527	0.044955	0.944629	0	0	0	TRUE
Early Exhausted CD8 T-cells	192	1.6684	11508	1000	0.94006	-1.38297	0.265734	0.296938	0	0	0	FALSE
Effector CD8 T-cells	95	1.52561	6227	1000	0.968032	-1.67063	0.0889111	1.23757	0	0	0	FALSE
Effector Memory CD8 T-cells	457	1.4942	30585	1000	0.988012	-2.10457	0.137862	0.727969	0	0	0	FALSE
Exhausted CD8 T-cells	53	1.73543	3054	1000	0.877123	-1.10923	0.424575	0.100582	0	0	0	FALSE
Gamma-Delta T-cells	354	2.18195	16224	1000	0.848152	-1.00012	0.221778	0.637973	0	0	0	FALSE
Resident Memmory CD8 T-cells	185	1.55698	11882	1000	0.986014	-2.12447	0.420579	0.0239085	0	0	0	FALSE
Th17 T-cells	21	2.28509	919	1000	0.941059	-1.37569	0.816184	-0.901268	0	0	0	FALSE
Th2 T-cells	43	0.628379	6843	1000	0.981019	-2.05667	0.161838	0.833768	0	0	0	FALSE
EnEpi cells	261	3.22143	8102	1000	0.655345	-0.483939	0.905095	-1.00323	0	0	0	FALSE
EnS cells	5051	7.57464	66683	1000	0.116883	1.2202	0.528471	-0.30143	0	0	0	FALSE
Endothelial cells	2580	11.3123	22807	1000	0.043956	1.97257	0.147852	0.776605	0	0	0	FALSE
Mesenchymal cells	4827	4.02814	119832	1000	0.715285	-0.579097	0.211788	0.630381	0	0	0	FALSE
Mesothelial cells	111	4.00433	2772	1000	0.428571	-0.034926	0.488511	-0.163521	0	0	0	FALSE
Smooth muscle cells	1394	7.7851	17906	1000	0.0939061	1.35972	0.106893	1.18595	0	0	0	FALSE

## Sheet: ST3
Supplementary Table 3. Expression quantitative trait locus analysis
Broad tissue type	Tissue type	Genotyped sample size	Analysis Source	Original Source
Blood	Peripheral blood	5311	https://fuma.ctglab.nl/	Blood eQTL browser (Westra et al. 2013)
Blood	Peripheral blood	2116	https://fuma.ctglab.nl/	BIOS QTL browser (Zhernakova et al. 2017)
Brain	Cerebellar cortex	134	https://fuma.ctglab.nl/	BRAINEAC
Brain	Frontal cortex	134	https://fuma.ctglab.nl/	BRAINEAC
Brain	Hippocampus	134	https://fuma.ctglab.nl/	BRAINEAC
Brain	Inferior olivary nucleus (sub-dissected from the medulla)	134	https://fuma.ctglab.nl/	BRAINEAC
Brain	Occipital cortex	134	https://fuma.ctglab.nl/	BRAINEAC
Brain	Putamen (at the level of the anterior commissure)	134	https://fuma.ctglab.nl/	BRAINEAC
Brain	Substantia nigra	134	https://fuma.ctglab.nl/	BRAINEAC
Brain	Temporal cortex	134	https://fuma.ctglab.nl/	BRAINEAC
Brain	Thalamus (at the level of the lateral geniculate nucleus)	134	https://fuma.ctglab.nl/	BRAINEAC
Brain	Intralobular white matter	134	https://fuma.ctglab.nl/	BRAINEAC
Adipose	Adipose	855	https://fuma.ctglab.nl/	MuTHER (Grundberg et al. 2012)
Skin	Skin	847	https://fuma.ctglab.nl/	MuTHER (Grundberg et al. 2012)
Lymphoblastoid cell lines	Lymphoblastoid cell lines	837	https://fuma.ctglab.nl/	MuTHER (Grundberg et al. 2012)
Brain	Dorsolateral prefrontal cortex samples	494	https://fuma.ctglab.nl/	xQTLServer (Ng et al. 2017)
Brain	Brain	467	https://fuma.ctglab.nl/	CommonMind Consortium (Fromer et al. 2016)
Blood	Blood	31684	https://fuma.ctglab.nl/	eQTLGen (Vosa et al. 2018)
Brain	Brain	1387	https://fuma.ctglab.nl/	PsychENCODE (Wang et al. 2018)
Blood mononuclear cells	Naive B cells	91	https://fuma.ctglab.nl/	DICE (Schmiedel et al. 2018)
Blood mononuclear cells	Activated CD4 T cells	91	https://fuma.ctglab.nl/	DICE (Schmiedel et al. 2018)
Blood mononuclear cells	Naive CD4 T cells	91	https://fuma.ctglab.nl/	DICE (Schmiedel et al. 2018)
Blood mononuclear cells	Activated CD8 T cells	91	https://fuma.ctglab.nl/	DICE (Schmiedel et al. 2018)
Blood mononuclear cells	Naive CD8 T cells	91	https://fuma.ctglab.nl/	DICE (Schmiedel et al. 2018)
Blood mononuclear cells	Classical Monocytes	91	https://fuma.ctglab.nl/	DICE (Schmiedel et al. 2018)
Blood mononuclear cells	Non-classical Monocytes	91	https://fuma.ctglab.nl/	DICE (Schmiedel et al. 2018)
Blood mononuclear cells	NK cell, CD56dim CD16+	91	https://fuma.ctglab.nl/	DICE (Schmiedel et al. 2018)
Blood mononuclear cells	TFH CD4 T cells	91	https://fuma.ctglab.nl/	DICE (Schmiedel et al. 2018)
Blood mononuclear cells	TH117 CD4 T cells	91	https://fuma.ctglab.nl/	DICE (Schmiedel et al. 2018)
Blood mononuclear cells	TH1 CD4 T cells	91	https://fuma.ctglab.nl/	DICE (Schmiedel et al. 2018)
Blood mononuclear cells	TH2 CD4 T cells	91	https://fuma.ctglab.nl/	DICE (Schmiedel et al. 2018)
Blood mononuclear cells	Memory TREG CD4 T cells	91	https://fuma.ctglab.nl/	DICE (Schmiedel et al. 2018)
Blood mononuclear cells	Naive TREG CD4 T cells	91	https://fuma.ctglab.nl/	DICE (Schmiedel et al. 2018)
Blood mononuclear cells	B cells	45	https://fuma.ctglab.nl/	van der Wijst et al. scRNA eQTLs (van der Wijst et al. 2018)
Blood mononuclear cells	CD4 T cells	45	https://fuma.ctglab.nl/	van der Wijst et al. scRNA eQTLs (van der Wijst et al. 2018)
Blood mononuclear cells	CD8 T cells	45	https://fuma.ctglab.nl/	van der Wijst et al. scRNA eQTLs (van der Wijst et al. 2018)
Blood mononuclear cells	Peripheral blood mononuclear cells (PBMC)	45	https://fuma.ctglab.nl/	van der Wijst et al. scRNA eQTLs (van der Wijst et al. 2018)
Blood mononuclear cells	Monocytes	45	https://fuma.ctglab.nl/	van der Wijst et al. scRNA eQTLs (van der Wijst et al. 2018)
Blood mononuclear cells	Classical monocytes	45	https://fuma.ctglab.nl/	van der Wijst et al. scRNA eQTLs (van der Wijst et al. 2018)
Blood mononuclear cells	Non-classical monocytes	45	https://fuma.ctglab.nl/	van der Wijst et al. scRNA eQTLs (van der Wijst et al. 2018)
Blood mononuclear cells	Natural killer (NK) cells	45	https://fuma.ctglab.nl/	van der Wijst et al. scRNA eQTLs (van der Wijst et al. 2018)
Blood mononuclear cells	Dendritic cells (DC)	45	https://fuma.ctglab.nl/	van der Wijst et al. scRNA eQTLs (van der Wijst et al. 2018)
Adipose Tissue	Adipose Subcutaneous	581	https://fuma.ctglab.nl/	GTEx v8
Adipose Tissue	Adipose Visceral Omentum	469	https://fuma.ctglab.nl/	GTEx v8
Adrenal Gland	Adrenal Gland	233	https://fuma.ctglab.nl/	GTEx v8
Blood	Cells EBV-transformed lymphocytes	147	https://fuma.ctglab.nl/	GTEx v8
Blood	Whole Blood	670	https://fuma.ctglab.nl/	GTEx v8
Blood Vessel	Artery Aorta	387	https://fuma.ctglab.nl/	GTEx v8
Blood Vessel	Artery Coronary	213	https://fuma.ctglab.nl/	GTEx v8
Blood Vessel	Artery Tibial	584	https://fuma.ctglab.nl/	GTEx v8
Brain	Brain Amygdala	129	https://fuma.ctglab.nl/	GTEx v8
Brain	Brain Anterior cingulate cortex BA24	147	https://fuma.ctglab.nl/	GTEx v8
Brain	Brain Caudate basal ganglia	194	https://fuma.ctglab.nl/	GTEx v8
Brain	Brain Cerebellar Hemisphere	175	https://fuma.ctglab.nl/	GTEx v8
Brain	Brain Cerebellum	209	https://fuma.ctglab.nl/	GTEx v8
Brain	Brain Cortex	205	https://fuma.ctglab.nl/	GTEx v8
Brain	Brain Frontal Cortex BA9	175	https://fuma.ctglab.nl/	GTEx v8
Brain	Brain Hippocampus	165	https://fuma.ctglab.nl/	GTEx v8
Brain	Brain Hypothalamus	170	https://fuma.ctglab.nl/	GTEx v8
Brain	Brain Nucleus accumbens basal ganglia	202	https://fuma.ctglab.nl/	GTEx v8
Brain	Brain Putamen basal ganglia	170	https://fuma.ctglab.nl/	GTEx v8
Brain	Brain Spinal cord cervical c-1	126	https://fuma.ctglab.nl/	GTEx v8
Brain	Brain Substantia nigra	114	https://fuma.ctglab.nl/	GTEx v8
Breast	Breast Mammary Tissue	396	https://fuma.ctglab.nl/	GTEx v8
Colon	Colon Sigmoid	318	https://fuma.ctglab.nl/	GTEx v8
Colon	Colon Transverse	368	https://fuma.ctglab.nl/	GTEx v8
Esophagus	Esophagus Gastroesophageal Junction	330	https://fuma.ctglab.nl/	GTEx v8
Esophagus	Esophagus Mucosa	497	https://fuma.ctglab.nl/	GTEx v8
Esophagus	Esophagus Muscularis	465	https://fuma.ctglab.nl/	GTEx v8
Heart	Heart Atrial Appendage	372	https://fuma.ctglab.nl/	GTEx v8
Heart	Heart Left Ventricle	386	https://fuma.ctglab.nl/	GTEx v8
Kidney	Kidney Cortex	73	https://fuma.ctglab.nl/	GTEx v8
Liver	Liver	208	https://fuma.ctglab.nl/	GTEx v8
Lung	Lung	515	https://fuma.ctglab.nl/	GTEx v8
Muscle	Muscle Skeletal	706	https://fuma.ctglab.nl/	GTEx v8
Nerve	Nerve Tibial	532	https://fuma.ctglab.nl/	GTEx v8
Ovary	Ovary	167	https://fuma.ctglab.nl/	GTEx v8
Pancreas	Pancreas	305	https://fuma.ctglab.nl/	GTEx v8
Pituitary	Pituitary	237	https://fuma.ctglab.nl/	GTEx v8
Prostate	Prostate	221	https://fuma.ctglab.nl/	GTEx v8
Salivary Gland	Minor Salivary Gland	144	https://fuma.ctglab.nl/	GTEx v8
Skin	Cells Clustured fibroblasts	483	https://fuma.ctglab.nl/	GTEx v8
Skin	Skin Not Sun Exposed Suprapubic	517	https://fuma.ctglab.nl/	GTEx v8
Skin	Skin Sun Exposed Lower leg	605	https://fuma.ctglab.nl/	GTEx v8
Small Intestine	Small Intestine Terminal Ileum	174	https://fuma.ctglab.nl/	GTEx v8
Spleen	Spleen	227	https://fuma.ctglab.nl/	GTEx v8
Stomach	Stomach	324	https://fuma.ctglab.nl/	GTEx v8
Testis	Testis	322	https://fuma.ctglab.nl/	GTEx v8
Thyroid	Thyroid	574	https://fuma.ctglab.nl/	GTEx v8
Uterus	Uterus	142	https://fuma.ctglab.nl/	GTEx v8
Vagina	Vagina	156	https://fuma.ctglab.nl/	GTEx v8
Macrophage	Macrophage	84	https://fuma.ctglab.nl/	eQTL Catalogue;Alasoo_2018
Blood mononuclear cells	Neutrophils	197	https://fuma.ctglab.nl/	eQTL Catalogue;BLUEPRINT
Blood mononuclear cells	T-cells	197	https://fuma.ctglab.nl/	eQTL Catalogue;BLUEPRINT
Blood mononuclear cells	Monocytes	197	https://fuma.ctglab.nl/	eQTL Catalogue;BLUEPRINT
Brain	Dorsolateral prefrontal cortex	484	https://fuma.ctglab.nl/	eQTL Catalogue;BrainSeq
Blood mononuclear cells	CD4 and CD8 T-cells	322	https://fuma.ctglab.nl/	eQTL Catalogue;CEDAR
Blood mononuclear cells	Monocytes	322	https://fuma.ctglab.nl/	eQTL Catalogue;CEDAR
Blood mononuclear cells	Neutrophils	322	https://fuma.ctglab.nl/	eQTL Catalogue;CEDAR
Blood mononuclear cells	Platelets	322	https://fuma.ctglab.nl/	eQTL Catalogue;CEDAR
Blood mononuclear cells	B-cells	322	https://fuma.ctglab.nl/	eQTL Catalogue;CEDAR
Small Intestine	Ileum	322	https://fuma.ctglab.nl/	eQTL Catalogue;CEDAR
Rectum	Rectum	322	https://fuma.ctglab.nl/	eQTL Catalogue;CEDAR
Colon	Transverse colon	322	https://fuma.ctglab.nl/	eQTL Catalogue;CEDAR
Blood mononuclear cells	B-cells	282	https://fuma.ctglab.nl/	eQTL Catalogue;Fairfax_2012
Blood mononuclear cells	Monocytes	424	https://fuma.ctglab.nl/	eQTL Catalogue;Fairfax_2014
Lymphoblastoid cell lines	Lymphoblastoid cell lines	195	https://fuma.ctglab.nl/	eQTL Catalogue;GENCORD
Fibroblasts	Fibroblasts	195	https://fuma.ctglab.nl/	eQTL Catalogue;GENCORD
Blood mononuclear cells	T-cells	195	https://fuma.ctglab.nl/	eQTL Catalogue;GENCORD
Lymphoblastoid cell lines	Lymphoblastoid cell lines	445	https://fuma.ctglab.nl/	eQTL Catalogue;GEUVADIS
iPSCs	iPSCs	322	https://fuma.ctglab.nl/	eQTL Catalogue;HipSci
Blood mononuclear cells	CD4 and CD8 T-cells	297	https://fuma.ctglab.nl/	eQTL Catalogue;Kasela_2017
Blood	Blood	491	https://fuma.ctglab.nl/	eQTL Catalogue;Lepik_2017
Blood mononuclear cells	Neutrophils	93	https://fuma.ctglab.nl/	eQTL Catalogue;Naranbhai_2015
Blood mononuclear cells	Macrophages	168	https://fuma.ctglab.nl/	eQTL Catalogue;Nedelec_2016
Blood mononuclear cells	Monocytes	200	https://fuma.ctglab.nl/	eQTL Catalogue;Quach_2016
Sensory neurons	Sensory neurons	98	https://fuma.ctglab.nl/	eQTL Catalogue;Schwartzentruber_2018
Adipose	Adipose	433	https://fuma.ctglab.nl/	eQTL Catalogue;TwinsUK
Lymphoblastoid cell lines	Lymphoblastoid cell lines	433	https://fuma.ctglab.nl/	eQTL Catalogue;TwinsUK
Skin	Skin	433	https://fuma.ctglab.nl/	eQTL Catalogue;TwinsUK
Blood	Blood	433	https://fuma.ctglab.nl/	eQTL Catalogue;TwinsUK
Pancreatic islets	Pancreatic islets	117	https://fuma.ctglab.nl/	eQTL Catalogue;van_de_Bunt_2015
Eye	Retina	406	https://fuma.ctglab.nl/	EyeGEx
Pancreatic islets	Pancreatic islets	420	https://fuma.ctglab.nl/	InsPIRE
Pancreatic islets	Pancreatic islets	404	https://fuma.ctglab.nl/	TIGER
Blood mononuclear cells	CD4 ET:CD4+ KLRB1+ T cell	982	https://onek1k.org/	OneK1K
Blood mononuclear cells	CD4 NC:CD4+ KLRB1- T cell	982	https://onek1k.org/	OneK1K
Blood mononuclear cells	CD4 SOX4:CD4+ SOX4+ T cell	982	https://onek1k.org/	OneK1K
Blood mononuclear cells	CD8 NC:CD8+ LTB+ T cell	982	https://onek1k.org/	OneK1K
Blood mononuclear cells	CD8 ET:CD8+ GNLY+ NKG7+ T cell	982	https://onek1k.org/	OneK1K
Blood mononuclear cells	CD8 S100B:CD8+ S100B+ T cell	982	https://onek1k.org/	OneK1K
Blood mononuclear cells	NK:XCL1- NK	982	https://onek1k.org/	OneK1K
Blood mononuclear cells	NK R:XCL1+ NK	982	https://onek1k.org/	OneK1K
Blood mononuclear cells	B Mem:TCL1A- FCER2- B cell	982	https://onek1k.org/	OneK1K
Blood mononuclear cells	B IN:TCL1A+ FCER2+ B.cell	982	https://onek1k.org/	OneK1K
Blood mononuclear cells	Plasma:IgJ+ B cell	982	https://onek1k.org/	OneK1K
Blood mononuclear cells	Mono C:Monocyte CD14+	982	https://onek1k.org/	OneK1K
Blood mononuclear cells	Mono NC:Monocyte FCGR3A+	982	https://onek1k.org/	OneK1K
Blood mononuclear cells	DC:Dendritic cell	982	https://onek1k.org/	OneK1K

## Sheet: ST4
Supplementary Table 4. Colocalization analysis. COLOC was run between the endometriosis GWAS data and IL1A and IL1B eQTL data from GTEx Tissues identified in the eQTL mapping, eQTLGen blood eQTLs and OneK1K monocyte eQTL data (Fig. 2). A posterior probability of ≥75% is considered strong evidence of the eQTL-GWAS pair influencing both the expression and GWAS trait at a particular region.
Gene	Tissue	PP.H0.abf	PP.H1.abf	PP.H2.abf	PP.H3.abf	PP.H4.abf
IL1A	eQTLGen	NA	NA	NA	NA	NA
	Esophagus_Mucosa	0	0.009	0	0.336	0.656
	Esophagus_Muscularis	0	0.706	0	0.271	0.023
	Monocyte	NA	NA	NA	NA	NA
	Pituitary	0	0.131	0	0.051	0.819
	Skin_Not_Sun_Exposed_Suprapubic	0	0	0	0.87	0.13
	Skin_Sun_Exposed_Lower_leg	0	0	0	1	0
	Spleen	0	0	0	0.031	0.969
	Testis	0	0.001	0	0.027	0.972
	Thyroid	0	0.053	0	0.054	0.894
IL1B	eQTLGen	0	0	0	1	0
	Esophagus_Mucosa	0	0.78	0	0.181	0.039
	Esophagus_Muscularis	0	0.793	0	0.192	0.015
	Monocyte	0	0.672	0	0.163	0.165
	Pituitary	0	0.816	0	0.157	0.027
	Skin_Not_Sun_Exposed_Suprapubic	0	0.01	0	0.99	0
	Skin_Sun_Exposed_Lower_leg	0	0	0	1	0
	Spleen	0	0.825	0	0.161	0.013
	Testis	0	0	0	1	0
	Thyroid	0	0.808	0	0.18	0.012
H0: neither trait has a genetic association in the region H1/H2: only trait 1/trait 2 has a genetic association in the region H3: both traits are associated, but with different causal variants H4: both traits are associated and share a single causal variant

## Sheet: ST5
Supplementary Table 5. CellChat results
source	target	ligand	receptor	prob	pval	interaction_name	interaction_name_2	pathway_name	annotation	evidence
Mesenchymal cells	EnS cells	FGF7	FGFR1	3.46504e-05	0	FGF7_FGFR1	FGF7 - FGFR1	FGF	Secreted Signaling	PMC: 4393358
Mesenchymal cells	Mesenchymal cells	FGF7	FGFR1	0.000319586	0	FGF7_FGFR1	FGF7 - FGFR1	FGF	Secreted Signaling	PMC: 4393358
Mesenchymal cells	Mesothelial cells	FGF7	FGFR1	3.86039e-06	0	FGF7_FGFR1	FGF7 - FGFR1	FGF	Secreted Signaling	PMC: 4393358
Dendritic cells	Endothelial cells	VEGFA	FLT1	7.84744e-06	0	VEGFA_VEGFR1	VEGFA - VEGFR1	VEGF	Secreted Signaling	KEGG: hsa04370; PMID: 16633338
Macrophages M2	Endothelial cells	VEGFA	FLT1	2.44298e-05	0	VEGFA_VEGFR1	VEGFA - VEGFR1	VEGF	Secreted Signaling	KEGG: hsa04370; PMID: 16633338
Mast cells	Endothelial cells	VEGFA	FLT1	2.17183e-06	0	VEGFA_VEGFR1	VEGFA - VEGFR1	VEGF	Secreted Signaling	KEGG: hsa04370; PMID: 16633338
Dendritic cells	Endothelial cells	VEGFA	KDR	5.21392e-06	0	VEGFA_VEGFR2	VEGFA - VEGFR2	VEGF	Secreted Signaling	KEGG: hsa04370; PMID: 16633338
Macrophages M2	Endothelial cells	VEGFA	KDR	1.6299e-05	0	VEGFA_VEGFR2	VEGFA - VEGFR2	VEGF	Secreted Signaling	KEGG: hsa04370; PMID: 16633338
Mast cells	Endothelial cells	VEGFA	KDR	1.4437e-06	0	VEGFA_VEGFR2	VEGFA - VEGFR2	VEGF	Secreted Signaling	KEGG: hsa04370; PMID: 16633338
Dendritic cells	Endothelial cells	VEGFA	FLT1_KDR	6.57809e-06	0	VEGFA_VEGFR1R2	VEGFA - VEGFR1R2	VEGF	Secreted Signaling	PMID: 16633338
Macrophages M2	Endothelial cells	VEGFA	FLT1_KDR	2.05192e-05	0	VEGFA_VEGFR1R2	VEGFA - VEGFR1R2	VEGF	Secreted Signaling	PMID: 16633338
Mast cells	Endothelial cells	VEGFA	FLT1_KDR	1.82096e-06	0	VEGFA_VEGFR1R2	VEGFA - VEGFR1R2	VEGF	Secreted Signaling	PMID: 16633338
Macrophages M2	Th17 T-cells	CCL20	CCR6	2.08443e-06	0	CCL20_CCR6	CCL20 - CCR6	CCL	Secreted Signaling	KEGG: hsa04060
Th17 T-cells	Th17 T-cells	CCL20	CCR6	4.68728e-07	0	CCL20_CCR6	CCL20 - CCR6	CCL	Secreted Signaling	KEGG: hsa04060
Macrophages M2	Th2 T-cells	CCL20	CCR6	1.32802e-05	0	CCL20_CCR6	CCL20 - CCR6	CCL	Secreted Signaling	KEGG: hsa04060
Th17 T-cells	Th2 T-cells	CCL20	CCR6	2.99134e-06	0	CCL20_CCR6	CCL20 - CCR6	CCL	Secreted Signaling	KEGG: hsa04060
Mesothelial cells	Endothelial cells	CCL2	ACKR1	4.81145e-06	0	CCL2_ACKR1	CCL2 - ACKR1	CCL	Secreted Signaling	PMID: 26740381
Smooth muscle cells	Endothelial cells	CCL2	ACKR1	3.0571e-05	0	CCL2_ACKR1	CCL2 - ACKR1	CCL	Secreted Signaling	PMID: 26740381
Early Exhausted CD8 T-cells	Endothelial cells	CCL5	ACKR1	0.000188564	0	CCL5_ACKR1	CCL5 - ACKR1	CCL	Secreted Signaling	PMID: 26740381
Effector CD8 T-cells	Endothelial cells	CCL5	ACKR1	0.000105428	0	CCL5_ACKR1	CCL5 - ACKR1	CCL	Secreted Signaling	PMID: 26740381
Effector Memory CD8 T-cells	Endothelial cells	CCL5	ACKR1	0.000353461	0	CCL5_ACKR1	CCL5 - ACKR1	CCL	Secreted Signaling	PMID: 26740381
Exhausted CD8 T-cells	Endothelial cells	CCL5	ACKR1	3.31495e-05	0	CCL5_ACKR1	CCL5 - ACKR1	CCL	Secreted Signaling	PMID: 26740381
γδ T-cells	Endothelial cells	CCL5	ACKR1	0.000287666	0	CCL5_ACKR1	CCL5 - ACKR1	CCL	Secreted Signaling	PMID: 26740381
NK cells	Endothelial cells	CCL5	ACKR1	6.02947e-05	0	CCL5_ACKR1	CCL5 - ACKR1	CCL	Secreted Signaling	PMID: 26740381
Resident Memory CD8 T-cells	Endothelial cells	CCL5	ACKR1	0.000142232	0	CCL5_ACKR1	CCL5 - ACKR1	CCL	Secreted Signaling	PMID: 26740381
Th17 T-cells	Endothelial cells	CCL5	ACKR1	2.88966e-06	0	CCL5_ACKR1	CCL5 - ACKR1	CCL	Secreted Signaling	PMID: 26740381
Th2 T-cells	Endothelial cells	CCL5	ACKR1	4.74353e-05	0	CCL5_ACKR1	CCL5 - ACKR1	CCL	Secreted Signaling	PMID: 26740381
Endothelial cells	Endothelial cells	CCL14	ACKR1	0.000146695	0	CCL14_ACKR1	CCL14 - ACKR1	CCL	Secreted Signaling	PMID: 26740381
Dendritic cells	Endothelial cells	CXCL2	ACKR1	1.60803e-05	0	CXCL2_ACKR1	CXCL2 - ACKR1	CXCL	Secreted Signaling	PMID: 26740381
Macrophages M2	Endothelial cells	CXCL2	ACKR1	9.20083e-05	0	CXCL2_ACKR1	CXCL2 - ACKR1	CXCL	Secreted Signaling	PMID: 26740381
Mesothelial cells	Endothelial cells	CXCL2	ACKR1	2.25896e-06	0	CXCL2_ACKR1	CXCL2 - ACKR1	CXCL	Secreted Signaling	PMID: 26740381
Macrophages M2	Endothelial cells	CXCL3	ACKR1	6.77254e-05	0	CXCL3_ACKR1	CXCL3 - ACKR1	CXCL	Secreted Signaling	PMID: 26740381
Dendritic cells	Endothelial cells	CXCL8	ACKR1	3.9852e-05	0	CXCL8_ACKR1	CXCL8 - ACKR1	CXCL	Secreted Signaling	PMID: 26740381
Macrophages M1	Endothelial cells	CXCL8	ACKR1	4.23209e-06	0	CXCL8_ACKR1	CXCL8 - ACKR1	CXCL	Secreted Signaling	PMID: 26740381
Macrophages M2	Endothelial cells	CXCL8	ACKR1	0.000130607	0	CXCL8_ACKR1	CXCL8 - ACKR1	CXCL	Secreted Signaling	PMID: 26740381
EnS cells	B-cells	CXCL12	CXCR4	1.81324e-05	0	CXCL12_CXCR4	CXCL12 - CXCR4	CXCL	Secreted Signaling	KEGG: hsa04060
Mesenchymal cells	B-cells	CXCL12	CXCR4	0.000213476	0	CXCL12_CXCR4	CXCL12 - CXCR4	CXCL	Secreted Signaling	KEGG: hsa04060
Mesothelial cells	B-cells	CXCL12	CXCR4	2.38539e-06	0	CXCL12_CXCR4	CXCL12 - CXCR4	CXCL	Secreted Signaling	KEGG: hsa04060
EnS cells	Dendritic cells	CXCL12	CXCR4	9.59525e-06	0	CXCL12_CXCR4	CXCL12 - CXCR4	CXCL	Secreted Signaling	KEGG: hsa04060
Mesenchymal cells	Dendritic cells	CXCL12	CXCR4	0.000114857	0	CXCL12_CXCR4	CXCL12 - CXCR4	CXCL	Secreted Signaling	KEGG: hsa04060
Mesothelial cells	Dendritic cells	CXCL12	CXCR4	1.26163e-06	0	CXCL12_CXCR4	CXCL12 - CXCR4	CXCL	Secreted Signaling	KEGG: hsa04060
EnS cells	Early Exhausted CD8 T-cells	CXCL12	CXCR4	5.12757e-05	0	CXCL12_CXCR4	CXCL12 - CXCR4	CXCL	Secreted Signaling	KEGG: hsa04060
Mesenchymal cells	Early Exhausted CD8 T-cells	CXCL12	CXCR4	0.000599412	0	CXCL12_CXCR4	CXCL12 - CXCR4	CXCL	Secreted Signaling	KEGG: hsa04060
Mesothelial cells	Early Exhausted CD8 T-cells	CXCL12	CXCR4	6.74707e-06	0	CXCL12_CXCR4	CXCL12 - CXCR4	CXCL	Secreted Signaling	KEGG: hsa04060
EnS cells	Effector CD8 T-cells	CXCL12	CXCR4	1.48972e-05	0	CXCL12_CXCR4	CXCL12 - CXCR4	CXCL	Secreted Signaling	KEGG: hsa04060
Mesenchymal cells	Effector CD8 T-cells	CXCL12	CXCR4	0.000176694	0	CXCL12_CXCR4	CXCL12 - CXCR4	CXCL	Secreted Signaling	KEGG: hsa04060
Mesothelial cells	Effector CD8 T-cells	CXCL12	CXCR4	1.95933e-06	0	CXCL12_CXCR4	CXCL12 - CXCR4	CXCL	Secreted Signaling	KEGG: hsa04060
EnS cells	Effector Memory CD8 T-cells	CXCL12	CXCR4	0.000104986	0	CXCL12_CXCR4	CXCL12 - CXCR4	CXCL	Secreted Signaling	KEGG: hsa04060
Mesenchymal cells	Effector Memory CD8 T-cells	CXCL12	CXCR4	0.00123643	0	CXCL12_CXCR4	CXCL12 - CXCR4	CXCL	Secreted Signaling	KEGG: hsa04060
Mesothelial cells	Effector Memory CD8 T-cells	CXCL12	CXCR4	1.38111e-05	0	CXCL12_CXCR4	CXCL12 - CXCR4	CXCL	Secreted Signaling	KEGG: hsa04060
EnS cells	Exhausted CD8 T-cells	CXCL12	CXCR4	1.38937e-05	0	CXCL12_CXCR4	CXCL12 - CXCR4	CXCL	Secreted Signaling	KEGG: hsa04060
Mesenchymal cells	Exhausted CD8 T-cells	CXCL12	CXCR4	0.000162304	0	CXCL12_CXCR4	CXCL12 - CXCR4	CXCL	Secreted Signaling	KEGG: hsa04060
Mesothelial cells	Exhausted CD8 T-cells	CXCL12	CXCR4	1.82823e-06	0	CXCL12_CXCR4	CXCL12 - CXCR4	CXCL	Secreted Signaling	KEGG: hsa04060
EnS cells	γδ T-cells	CXCL12	CXCR4	5.86368e-05	0	CXCL12_CXCR4	CXCL12 - CXCR4	CXCL	Secreted Signaling	KEGG: hsa04060
Mesenchymal cells	γδ T-cells	CXCL12	CXCR4	0.00068955	0	CXCL12_CXCR4	CXCL12 - CXCR4	CXCL	Secreted Signaling	KEGG: hsa04060
Mesothelial cells	γδ T-cells	CXCL12	CXCR4	7.7142e-06	0	CXCL12_CXCR4	CXCL12 - CXCR4	CXCL	Secreted Signaling	KEGG: hsa04060
EnS cells	Macrophages M1	CXCL12	CXCR4	4.85183e-07	0	CXCL12_CXCR4	CXCL12 - CXCR4	CXCL	Secreted Signaling	KEGG: hsa04060
Mesenchymal cells	Macrophages M1	CXCL12	CXCR4	5.83557e-06	0	CXCL12_CXCR4	CXCL12 - CXCR4	CXCL	Secreted Signaling	KEGG: hsa04060
Mesothelial cells	Macrophages M1	CXCL12	CXCR4	6.37844e-08	0	CXCL12_CXCR4	CXCL12 - CXCR4	CXCL	Secreted Signaling	KEGG: hsa04060
EnS cells	Macrophages M2	CXCL12	CXCR4	2.75451e-06	0	CXCL12_CXCR4	CXCL12 - CXCR4	CXCL	Secreted Signaling	KEGG: hsa04060
Mesenchymal cells	Macrophages M2	CXCL12	CXCR4	3.31115e-05	0	CXCL12_CXCR4	CXCL12 - CXCR4	CXCL	Secreted Signaling	KEGG: hsa04060
Mesothelial cells	Macrophages M2	CXCL12	CXCR4	3.62127e-07	0	CXCL12_CXCR4	CXCL12 - CXCR4	CXCL	Secreted Signaling	KEGG: hsa04060
EnS cells	NK cells	CXCL12	CXCR4	4.32633e-06	0	CXCL12_CXCR4	CXCL12 - CXCR4	CXCL	Secreted Signaling	KEGG: hsa04060
Mesenchymal cells	NK cells	CXCL12	CXCR4	5.19243e-05	0	CXCL12_CXCR4	CXCL12 - CXCR4	CXCL	Secreted Signaling	KEGG: hsa04060
Mesothelial cells	NK cells	CXCL12	CXCR4	5.68798e-07	0	CXCL12_CXCR4	CXCL12 - CXCR4	CXCL	Secreted Signaling	KEGG: hsa04060
EnS cells	Plasmablast/Plasma cells	CXCL12	CXCR4	9.43194e-07	0	CXCL12_CXCR4	CXCL12 - CXCR4	CXCL	Secreted Signaling	KEGG: hsa04060
Mesenchymal cells	Plasmablast/Plasma cells	CXCL12	CXCR4	1.13357e-05	0	CXCL12_CXCR4	CXCL12 - CXCR4	CXCL	Secreted Signaling	KEGG: hsa04060
Mesothelial cells	Plasmablast/Plasma cells	CXCL12	CXCR4	1.24e-07	0	CXCL12_CXCR4	CXCL12 - CXCR4	CXCL	Secreted Signaling	KEGG: hsa04060
EnS cells	Resident Memory CD8 T-cells	CXCL12	CXCR4	3.88552e-05	0	CXCL12_CXCR4	CXCL12 - CXCR4	CXCL	Secreted Signaling	KEGG: hsa04060
Mesenchymal cells	Resident Memory CD8 T-cells	CXCL12	CXCR4	0.000458174	0	CXCL12_CXCR4	CXCL12 - CXCR4	CXCL	Secreted Signaling	KEGG: hsa04060
Mesothelial cells	Resident Memory CD8 T-cells	CXCL12	CXCR4	5.11131e-06	0	CXCL12_CXCR4	CXCL12 - CXCR4	CXCL	Secreted Signaling	KEGG: hsa04060
EnS cells	Th17 T-cells	CXCL12	CXCR4	3.67411e-06	0	CXCL12_CXCR4	CXCL12 - CXCR4	CXCL	Secreted Signaling	KEGG: hsa04060
Mesenchymal cells	Th17 T-cells	CXCL12	CXCR4	4.30871e-05	0	CXCL12_CXCR4	CXCL12 - CXCR4	CXCL	Secreted Signaling	KEGG: hsa04060
Mesothelial cells	Th17 T-cells	CXCL12	CXCR4	4.83405e-07	0	CXCL12_CXCR4	CXCL12 - CXCR4	CXCL	Secreted Signaling	KEGG: hsa04060
EnS cells	Th2 T-cells	CXCL12	CXCR4	3.03805e-05	0	CXCL12_CXCR4	CXCL12 - CXCR4	CXCL	Secreted Signaling	KEGG: hsa04060
Mesenchymal cells	Th2 T-cells	CXCL12	CXCR4	0.000355182	0	CXCL12_CXCR4	CXCL12 - CXCR4	CXCL	Secreted Signaling	KEGG: hsa04060
Mesothelial cells	Th2 T-cells	CXCL12	CXCR4	3.99758e-06	0	CXCL12_CXCR4	CXCL12 - CXCR4	CXCL	Secreted Signaling	KEGG: hsa04060
B-cells	B-cells	MIF	CD74_CXCR4	9.0171e-06	0	MIF_CD74_CXCR4	MIF - (CD74+CXCR4)	MIF	Secreted Signaling	PMID: 29637711; PMID: 24760155
Dendritic cells	B-cells	MIF	CD74_CXCR4	1.58388e-05	0	MIF_CD74_CXCR4	MIF - (CD74+CXCR4)	MIF	Secreted Signaling	PMID: 29637711; PMID: 24760155
Early Exhausted CD8 T-cells	B-cells	MIF	CD74_CXCR4	2.30032e-05	0	MIF_CD74_CXCR4	MIF - (CD74+CXCR4)	MIF	Secreted Signaling	PMID: 29637711; PMID: 24760155
Effector CD8 T-cells	B-cells	MIF	CD74_CXCR4	9.89687e-06	0	MIF_CD74_CXCR4	MIF - (CD74+CXCR4)	MIF	Secreted Signaling	PMID: 29637711; PMID: 24760155
Effector Memory CD8 T-cells	B-cells	MIF	CD74_CXCR4	5.1117e-05	0	MIF_CD74_CXCR4	MIF - (CD74+CXCR4)	MIF	Secreted Signaling	PMID: 29637711; PMID: 24760155
Endothelial cells	B-cells	MIF	CD74_CXCR4	7.04494e-05	0	MIF_CD74_CXCR4	MIF - (CD74+CXCR4)	MIF	Secreted Signaling	PMID: 29637711; PMID: 24760155
EnEpi cells	B-cells	MIF	CD74_CXCR4	2.98082e-05	0	MIF_CD74_CXCR4	MIF - (CD74+CXCR4)	MIF	Secreted Signaling	PMID: 29637711; PMID: 24760155
EnS cells	B-cells	MIF	CD74_CXCR4	0.000146332	0	MIF_CD74_CXCR4	MIF - (CD74+CXCR4)	MIF	Secreted Signaling	PMID: 29637711; PMID: 24760155
Exhausted CD8 T-cells	B-cells	MIF	CD74_CXCR4	7.91524e-06	0	MIF_CD74_CXCR4	MIF - (CD74+CXCR4)	MIF	Secreted Signaling	PMID: 29637711; PMID: 24760155
γδ T-cells	B-cells	MIF	CD74_CXCR4	4.28246e-05	0	MIF_CD74_CXCR4	MIF - (CD74+CXCR4)	MIF	Secreted Signaling	PMID: 29637711; PMID: 24760155
Macrophages M2	B-cells	MIF	CD74_CXCR4	6.10531e-06	0	MIF_CD74_CXCR4	MIF - (CD74+CXCR4)	MIF	Secreted Signaling	PMID: 29637711; PMID: 24760155
Mast cells	B-cells	MIF	CD74_CXCR4	1.83173e-06	0	MIF_CD74_CXCR4	MIF - (CD74+CXCR4)	MIF	Secreted Signaling	PMID: 29637711; PMID: 24760155
Mesenchymal cells	B-cells	MIF	CD74_CXCR4	0.000195577	0	MIF_CD74_CXCR4	MIF - (CD74+CXCR4)	MIF	Secreted Signaling	PMID: 29637711; PMID: 24760155
Mesothelial cells	B-cells	MIF	CD74_CXCR4	2.31963e-05	0	MIF_CD74_CXCR4	MIF - (CD74+CXCR4)	MIF	Secreted Signaling	PMID: 29637711; PMID: 24760155
NK cells	B-cells	MIF	CD74_CXCR4	4.23255e-05	0	MIF_CD74_CXCR4	MIF - (CD74+CXCR4)	MIF	Secreted Signaling	PMID: 29637711; PMID: 24760155
Plasmablast/Plasma cells	B-cells	MIF	CD74_CXCR4	2.91855e-06	0	MIF_CD74_CXCR4	MIF - (CD74+CXCR4)	MIF	Secreted Signaling	PMID: 29637711; PMID: 24760155
Resident Memory CD8 T-cells	B-cells	MIF	CD74_CXCR4	3.46077e-05	0	MIF_CD74_CXCR4	MIF - (CD74+CXCR4)	MIF	Secreted Signaling	PMID: 29637711; PMID: 24760155
Smooth muscle cells	B-cells	MIF	CD74_CXCR4	0.000117806	0	MIF_CD74_CXCR4	MIF - (CD74+CXCR4)	MIF	Secreted Signaling	PMID: 29637711; PMID: 24760155
Th17 T-cells	B-cells	MIF	CD74_CXCR4	1.95455e-06	0	MIF_CD74_CXCR4	MIF - (CD74+CXCR4)	MIF	Secreted Signaling	PMID: 29637711; PMID: 24760155
Th2 T-cells	B-cells	MIF	CD74_CXCR4	1.46868e-05	0	MIF_CD74_CXCR4	MIF - (CD74+CXCR4)	MIF	Secreted Signaling	PMID: 29637711; PMID: 24760155
B-cells	Dendritic cells	MIF	CD74_CXCR4	9.06893e-06	0	MIF_CD74_CXCR4	MIF - (CD74+CXCR4)	MIF	Secreted Signaling	PMID: 29637711; PMID: 24760155
Dendritic cells	Dendritic cells	MIF	CD74_CXCR4	1.59394e-05	0	MIF_CD74_CXCR4	MIF - (CD74+CXCR4)	MIF	Secreted Signaling	PMID: 29637711; PMID: 24760155
Early Exhausted CD8 T-cells	Dendritic cells	MIF	CD74_CXCR4	2.31764e-05	0	MIF_CD74_CXCR4	MIF - (CD74+CXCR4)	MIF	Secreted Signaling	PMID: 29637711; PMID: 24760155
Effector CD8 T-cells	Dendritic cells	MIF	CD74_CXCR4	9.94609e-06	0	MIF_CD74_CXCR4	MIF - (CD74+CXCR4)	MIF	Secreted Signaling	PMID: 29637711; PMID: 24760155
Effector Memory CD8 T-cells	Dendritic cells	MIF	CD74_CXCR4	5.13922e-05	0	MIF_CD74_CXCR4	MIF - (CD74+CXCR4)	MIF	Secreted Signaling	PMID: 29637711; PMID: 24760155
Endothelial cells	Dendritic cells	MIF	CD74_CXCR4	7.14359e-05	0	MIF_CD74_CXCR4	MIF - (CD74+CXCR4)	MIF	Secreted Signaling	PMID: 29637711; PMID: 24760155
EnEpi cells	Dendritic cells	MIF	CD74_CXCR4	3.0486e-05	0	MIF_CD74_CXCR4	MIF - (CD74+CXCR4)	MIF	Secreted Signaling	PMID: 29637711; PMID: 24760155
EnS cells	Dendritic cells	MIF	CD74_CXCR4	0.000152248	0	MIF_CD74_CXCR4	MIF - (CD74+CXCR4)	MIF	Secreted Signaling	PMID: 29637711; PMID: 24760155
Exhausted CD8 T-cells	Dendritic cells	MIF	CD74_CXCR4	8.00428e-06	0	MIF_CD74_CXCR4	MIF - (CD74+CXCR4)	MIF	Secreted Signaling	PMID: 29637711; PMID: 24760155
γδ T-cells	Dendritic cells	MIF	CD74_CXCR4	4.33164e-05	0	MIF_CD74_CXCR4	MIF - (CD74+CXCR4)	MIF	Secreted Signaling	PMID: 29637711; PMID: 24760155
Macrophages M2	Dendritic cells	MIF	CD74_CXCR4	6.11805e-06	0	MIF_CD74_CXCR4	MIF - (CD74+CXCR4)	MIF	Secreted Signaling	PMID: 29637711; PMID: 24760155
Mast cells	Dendritic cells	MIF	CD74_CXCR4	1.83552e-06	0	MIF_CD74_CXCR4	MIF - (CD74+CXCR4)	MIF	Secreted Signaling	PMID: 29637711; PMID: 24760155
Mesenchymal cells	Dendritic cells	MIF	CD74_CXCR4	0.000197353	0	MIF_CD74_CXCR4	MIF - (CD74+CXCR4)	MIF	Secreted Signaling	PMID: 29637711; PMID: 24760155
Mesothelial cells	Dendritic cells	MIF	CD74_CXCR4	2.42841e-05	0	MIF_CD74_CXCR4	MIF - (CD74+CXCR4)	MIF	Secreted Signaling	PMID: 29637711; PMID: 24760155
NK cells	Dendritic cells	MIF	CD74_CXCR4	4.40245e-05	0	MIF_CD74_CXCR4	MIF - (CD74+CXCR4)	MIF	Secreted Signaling	PMID: 29637711; PMID: 24760155
Plasmablast/Plasma cells	Dendritic cells	MIF	CD74_CXCR4	2.93419e-06	0	MIF_CD74_CXCR4	MIF - (CD74+CXCR4)	MIF	Secreted Signaling	PMID: 29637711; PMID: 24760155
Resident Memory CD8 T-cells	Dendritic cells	MIF	CD74_CXCR4	3.50553e-05	0	MIF_CD74_CXCR4	MIF - (CD74+CXCR4)	MIF	Secreted Signaling	PMID: 29637711; PMID: 24760155
Smooth muscle cells	Dendritic cells	MIF	CD74_CXCR4	0.000122029	0	MIF_CD74_CXCR4	MIF - (CD74+CXCR4)	MIF	Secreted Signaling	PMID: 29637711; PMID: 24760155
Th17 T-cells	Dendritic cells	MIF	CD74_CXCR4	1.97083e-06	0	MIF_CD74_CXCR4	MIF - (CD74+CXCR4)	MIF	Secreted Signaling	PMID: 29637711; PMID: 24760155
Th2 T-cells	Dendritic cells	MIF	CD74_CXCR4	1.4811e-05	0	MIF_CD74_CXCR4	MIF - (CD74+CXCR4)	MIF	Secreted Signaling	PMID: 29637711; PMID: 24760155
B-cells	Early Exhausted CD8 T-cells	MIF	CD74_CXCR4	1.31935e-05	0	MIF_CD74_CXCR4	MIF - (CD74+CXCR4)	MIF	Secreted Signaling	PMID: 29637711; PMID: 24760155
Dendritic cells	Early Exhausted CD8 T-cells	MIF	CD74_CXCR4	2.31863e-05	0	MIF_CD74_CXCR4	MIF - (CD74+CXCR4)	MIF	Secreted Signaling	PMID: 29637711; PMID: 24760155
Early Exhausted CD8 T-cells	Early Exhausted CD8 T-cells	MIF	CD74_CXCR4	3.37072e-05	0	MIF_CD74_CXCR4	MIF - (CD74+CXCR4)	MIF	Secreted Signaling	PMID: 29637711; PMID: 24760155
Effector CD8 T-cells	Early Exhausted CD8 T-cells	MIF	CD74_CXCR4	1.44714e-05	0	MIF_CD74_CXCR4	MIF - (CD74+CXCR4)	MIF	Secreted Signaling	PMID: 29637711; PMID: 24760155
Effector Memory CD8 T-cells	Early Exhausted CD8 T-cells	MIF	CD74_CXCR4	7.47698e-05	0	MIF_CD74_CXCR4	MIF - (CD74+CXCR4)	MIF	Secreted Signaling	PMID: 29637711; PMID: 24760155
Endothelial cells	Early Exhausted CD8 T-cells	MIF	CD74_CXCR4	0.000103785	0	MIF_CD74_CXCR4	MIF - (CD74+CXCR4)	MIF	Secreted Signaling	PMID: 29637711; PMID: 24760155
EnEpi cells	Early Exhausted CD8 T-cells	MIF	CD74_CXCR4	4.42279e-05	0	MIF_CD74_CXCR4	MIF - (CD74+CXCR4)	MIF	Secreted Signaling	PMID: 29637711; PMID: 24760155
EnS cells	Early Exhausted CD8 T-cells	MIF	CD74_CXCR4	0.00022024	0	MIF_CD74_CXCR4	MIF - (CD74+CXCR4)	MIF	Secreted Signaling	PMID: 29637711; PMID: 24760155
Exhausted CD8 T-cells	Early Exhausted CD8 T-cells	MIF	CD74_CXCR4	1.16341e-05	0	MIF_CD74_CXCR4	MIF - (CD74+CXCR4)	MIF	Secreted Signaling	PMID: 29637711; PMID: 24760155
γδ T-cells	Early Exhausted CD8 T-cells	MIF	CD74_CXCR4	6.29575e-05	0	MIF_CD74_CXCR4	MIF - (CD74+CXCR4)	MIF	Secreted Signaling	PMID: 29637711; PMID: 24760155
Macrophages M2	Early Exhausted CD8 T-cells	MIF	CD74_CXCR4	8.90588e-06	0	MIF_CD74_CXCR4	MIF - (CD74+CXCR4)	MIF	Secreted Signaling	PMID: 29637711; PMID: 24760155
Mast cells	Early Exhausted CD8 T-cells	MIF	CD74_CXCR4	2.67192e-06	0	MIF_CD74_CXCR4	MIF - (CD74+CXCR4)	MIF	Secreted Signaling	PMID: 29637711; PMID: 24760155
Mesenchymal cells	Early Exhausted CD8 T-cells	MIF	CD74_CXCR4	0.000286952	0	MIF_CD74_CXCR4	MIF - (CD74+CXCR4)	MIF	Secreted Signaling	PMID: 29637711; PMID: 24760155
Mesothelial cells	Early Exhausted CD8 T-cells	MIF	CD74_CXCR4	3.5092e-05	0	MIF_CD74_CXCR4	MIF - (CD74+CXCR4)	MIF	Secreted Signaling	PMID: 29637711; PMID: 24760155
NK cells	Early Exhausted CD8 T-cells	MIF	CD74_CXCR4	6.36881e-05	0	MIF_CD74_CXCR4	MIF - (CD74+CXCR4)	MIF	Secreted Signaling	PMID: 29637711; PMID: 24760155
Plasmablast/Plasma cells	Early Exhausted CD8 T-cells	MIF	CD74_CXCR4	4.26893e-06	0	MIF_CD74_CXCR4	MIF - (CD74+CXCR4)	MIF	Secreted Signaling	PMID: 29637711; PMID: 24760155
Resident Memory CD8 T-cells	Early Exhausted CD8 T-cells	MIF	CD74_CXCR4	5.09384e-05	0	MIF_CD74_CXCR4	MIF - (CD74+CXCR4)	MIF	Secreted Signaling	PMID: 29637711; PMID: 24760155
Smooth muscle cells	Early Exhausted CD8 T-cells	MIF	CD74_CXCR4	0.000176657	0	MIF_CD74_CXCR4	MIF - (CD74+CXCR4)	MIF	Secreted Signaling	PMID: 29637711; PMID: 24760155
Th17 T-cells	Early Exhausted CD8 T-cells	MIF	CD74_CXCR4	2.86595e-06	0	MIF_CD74_CXCR4	MIF - (CD74+CXCR4)	MIF	Secreted Signaling	PMID: 29637711; PMID: 24760155
Th2 T-cells	Early Exhausted CD8 T-cells	MIF	CD74_CXCR4	2.15374e-05	0	MIF_CD74_CXCR4	MIF - (CD74+CXCR4)	MIF	Secreted Signaling	PMID: 29637711; PMID: 24760155
B-cells	Effector CD8 T-cells	MIF	CD74_CXCR4	2.99305e-06	0	MIF_CD74_CXCR4	MIF - (CD74+CXCR4)	MIF	Secreted Signaling	PMID: 29637711; PMID: 24760155
Dendritic cells	Effector CD8 T-cells	MIF	CD74_CXCR4	5.2631e-06	0	MIF_CD74_CXCR4	MIF - (CD74+CXCR4)	MIF	Secreted Signaling	PMID: 29637711; PMID: 24760155
Early Exhausted CD8 T-cells	Effector CD8 T-cells	MIF	CD74_CXCR4	7.66015e-06	0	MIF_CD74_CXCR4	MIF - (CD74+CXCR4)	MIF	Secreted Signaling	PMID: 29637711; PMID: 24760155
Effector CD8 T-cells	Effector CD8 T-cells	MIF	CD74_CXCR4	3.28047e-06	0	MIF_CD74_CXCR4	MIF - (CD74+CXCR4)	MIF	Secreted Signaling	PMID: 29637711; PMID: 24760155
Effector Memory CD8 T-cells	Effector CD8 T-cells	MIF	CD74_CXCR4	1.69561e-05	0	MIF_CD74_CXCR4	MIF - (CD74+CXCR4)	MIF	Secreted Signaling	PMID: 29637711; PMID: 24760155
Endothelial cells	Effector CD8 T-cells	MIF	CD74_CXCR4	2.37363e-05	0	MIF_CD74_CXCR4	MIF - (CD74+CXCR4)	MIF	Secreted Signaling	PMID: 29637711; PMID: 24760155
EnEpi cells	Effector CD8 T-cells	MIF	CD74_CXCR4	1.0203e-05	0	MIF_CD74_CXCR4	MIF - (CD74+CXCR4)	MIF	Secreted Signaling	PMID: 29637711; PMID: 24760155
EnS cells	Effector CD8 T-cells	MIF	CD74_CXCR4	5.17125e-05	0	MIF_CD74_CXCR4	MIF - (CD74+CXCR4)	MIF	Secreted Signaling	PMID: 29637711; PMID: 24760155
Exhausted CD8 T-cells	Effector CD8 T-cells	MIF	CD74_CXCR4	2.65361e-06	0	MIF_CD74_CXCR4	MIF - (CD74+CXCR4)	MIF	Secreted Signaling	PMID: 29637711; PMID: 24760155
γδ T-cells	Effector CD8 T-cells	MIF	CD74_CXCR4	1.43632e-05	0	MIF_CD74_CXCR4	MIF - (CD74+CXCR4)	MIF	Secreted Signaling	PMID: 29637711; PMID: 24760155
Mesenchymal cells	Effector CD8 T-cells	MIF	CD74_CXCR4	6.53108e-05	0	MIF_CD74_CXCR4	MIF - (CD74+CXCR4)	MIF	Secreted Signaling	PMID: 29637711; PMID: 24760155
Mesothelial cells	Effector CD8 T-cells	MIF	CD74_CXCR4	8.29339e-06	0	MIF_CD74_CXCR4	MIF - (CD74+CXCR4)	MIF	Secreted Signaling	PMID: 29637711; PMID: 24760155
NK cells	Effector CD8 T-cells	MIF	CD74_CXCR4	1.49496e-05	0	MIF_CD74_CXCR4	MIF - (CD74+CXCR4)	MIF	Secreted Signaling	PMID: 29637711; PMID: 24760155
Plasmablast/Plasma cells	Effector CD8 T-cells	MIF	CD74_CXCR4	9.68077e-07	0	MIF_CD74_CXCR4	MIF - (CD74+CXCR4)	MIF	Secreted Signaling	PMID: 29637711; PMID: 24760155
Resident Memory CD8 T-cells	Effector CD8 T-cells	MIF	CD74_CXCR4	1.16377e-05	0	MIF_CD74_CXCR4	MIF - (CD74+CXCR4)	MIF	Secreted Signaling	PMID: 29637711; PMID: 24760155
Smooth muscle cells	Effector CD8 T-cells	MIF	CD74_CXCR4	4.12894e-05	0	MIF_CD74_CXCR4	MIF - (CD74+CXCR4)	MIF	Secreted Signaling	PMID: 29637711; PMID: 24760155
Th17 T-cells	Effector CD8 T-cells	MIF	CD74_CXCR4	6.51817e-07	0	MIF_CD74_CXCR4	MIF - (CD74+CXCR4)	MIF	Secreted Signaling	PMID: 29637711; PMID: 24760155
Th2 T-cells	Effector CD8 T-cells	MIF	CD74_CXCR4	4.89895e-06	0	MIF_CD74_CXCR4	MIF - (CD74+CXCR4)	MIF	Secreted Signaling	PMID: 29637711; PMID: 24760155
B-cells	Effector Memory CD8 T-cells	MIF	CD74_CXCR4	1.64235e-05	0	MIF_CD74_CXCR4	MIF - (CD74+CXCR4)	MIF	Secreted Signaling	PMID: 29637711; PMID: 24760155
Dendritic cells	Effector Memory CD8 T-cells	MIF	CD74_CXCR4	2.88784e-05	0	MIF_CD74_CXCR4	MIF - (CD74+CXCR4)	MIF	Secreted Signaling	PMID: 29637711; PMID: 24760155
Early Exhausted CD8 T-cells	Effector Memory CD8 T-cells	MIF	CD74_CXCR4	4.20272e-05	0	MIF_CD74_CXCR4	MIF - (CD74+CXCR4)	MIF	Secreted Signaling	PMID: 29637711; PMID: 24760155
Effector CD8 T-cells	Effector Memory CD8 T-cells	MIF	CD74_CXCR4	1.80017e-05	0	MIF_CD74_CXCR4	MIF - (CD74+CXCR4)	MIF	Secreted Signaling	PMID: 29637711; PMID: 24760155
Effector Memory CD8 T-cells	Effector Memory CD8 T-cells	MIF	CD74_CXCR4	9.30441e-05	0	MIF_CD74_CXCR4	MIF - (CD74+CXCR4)	MIF	Secreted Signaling	PMID: 29637711; PMID: 24760155
Endothelial cells	Effector Memory CD8 T-cells	MIF	CD74_CXCR4	0.000130165	0	MIF_CD74_CXCR4	MIF - (CD74+CXCR4)	MIF	Secreted Signaling	PMID: 29637711; PMID: 24760155
EnEpi cells	Effector Memory CD8 T-cells	MIF	CD74_CXCR4	5.59136e-05	0	MIF_CD74_CXCR4	MIF - (CD74+CXCR4)	MIF	Secreted Signaling	PMID: 29637711; PMID: 24760155
EnS cells	Effector Memory CD8 T-cells	MIF	CD74_CXCR4	0.000282997	0	MIF_CD74_CXCR4	MIF - (CD74+CXCR4)	MIF	Secreted Signaling	PMID: 29637711; PMID: 24760155
Exhausted CD8 T-cells	Effector Memory CD8 T-cells	MIF	CD74_CXCR4	1.45548e-05	0	MIF_CD74_CXCR4	MIF - (CD74+CXCR4)	MIF	Secreted Signaling	PMID: 29637711; PMID: 24760155
γδ T-cells	Effector Memory CD8 T-cells	MIF	CD74_CXCR4	7.87794e-05	0	MIF_CD74_CXCR4	MIF - (CD74+CXCR4)	MIF	Secreted Signaling	PMID: 29637711; PMID: 24760155
Mesenchymal cells	Effector Memory CD8 T-cells	MIF	CD74_CXCR4	0.000358284	0	MIF_CD74_CXCR4	MIF - (CD74+CXCR4)	MIF	Secreted Signaling	PMID: 29637711; PMID: 24760155
Mesothelial cells	Effector Memory CD8 T-cells	MIF	CD74_CXCR4	4.53621e-05	0	MIF_CD74_CXCR4	MIF - (CD74+CXCR4)	MIF	Secreted Signaling	PMID: 29637711; PMID: 24760155
NK cells	Effector Memory CD8 T-cells	MIF	CD74_CXCR4	8.18138e-05	0	MIF_CD74_CXCR4	MIF - (CD74+CXCR4)	MIF	Secreted Signaling	PMID: 29637711; PMID: 24760155
Plasmablast/Plasma cells	Effector Memory CD8 T-cells	MIF	CD74_CXCR4	5.3122e-06	0	MIF_CD74_CXCR4	MIF - (CD74+CXCR4)	MIF	Secreted Signaling	PMID: 29637711; PMID: 24760155
Resident Memory CD8 T-cells	Effector Memory CD8 T-cells	MIF	CD74_CXCR4	6.3824e-05	0	MIF_CD74_CXCR4	MIF - (CD74+CXCR4)	MIF	Secreted Signaling	PMID: 29637711; PMID: 24760155
Smooth muscle cells	Effector Memory CD8 T-cells	MIF	CD74_CXCR4	0.000226038	0	MIF_CD74_CXCR4	MIF - (CD74+CXCR4)	MIF	Secreted Signaling	PMID: 29637711; PMID: 24760155
Th17 T-cells	Effector Memory CD8 T-cells	MIF	CD74_CXCR4	3.57596e-06	0	MIF_CD74_CXCR4	MIF - (CD74+CXCR4)	MIF	Secreted Signaling	PMID: 29637711; PMID: 24760155
Th2 T-cells	Effector Memory CD8 T-cells	MIF	CD74_CXCR4	2.68761e-05	0	MIF_CD74_CXCR4	MIF - (CD74+CXCR4)	MIF	Secreted Signaling	PMID: 29637711; PMID: 24760155
B-cells	Exhausted CD8 T-cells	MIF	CD74_CXCR4	4.22289e-06	0	MIF_CD74_CXCR4	MIF - (CD74+CXCR4)	MIF	Secreted Signaling	PMID: 29637711; PMID: 24760155
Dendritic cells	Exhausted CD8 T-cells	MIF	CD74_CXCR4	7.41977e-06	0	MIF_CD74_CXCR4	MIF - (CD74+CXCR4)	MIF	Secreted Signaling	PMID: 29637711; PMID: 24760155
Early Exhausted CD8 T-cells	Exhausted CD8 T-cells	MIF	CD74_CXCR4	1.07821e-05	0	MIF_CD74_CXCR4	MIF - (CD74+CXCR4)	MIF	Secreted Signaling	PMID: 29637711; PMID: 24760155
Effector CD8 T-cells	Exhausted CD8 T-cells	MIF	CD74_CXCR4	4.63318e-06	0	MIF_CD74_CXCR4	MIF - (CD74+CXCR4)	MIF	Secreted Signaling	PMID: 29637711; PMID: 24760155
Effector Memory CD8 T-cells	Exhausted CD8 T-cells	MIF	CD74_CXCR4	2.39349e-05	0	MIF_CD74_CXCR4	MIF - (CD74+CXCR4)	MIF	Secreted Signaling	PMID: 29637711; PMID: 24760155
Endothelial cells	Exhausted CD8 T-cells	MIF	CD74_CXCR4	3.31231e-05	0	MIF_CD74_CXCR4	MIF - (CD74+CXCR4)	MIF	Secreted Signaling	PMID: 29637711; PMID: 24760155
EnEpi cells	Exhausted CD8 T-cells	MIF	CD74_CXCR4	1.40727e-05	0	MIF_CD74_CXCR4	MIF - (CD74+CXCR4)	MIF	Secreted Signaling	PMID: 29637711; PMID: 24760155
EnS cells	Exhausted CD8 T-cells	MIF	CD74_CXCR4	6.96513e-05	0	MIF_CD74_CXCR4	MIF - (CD74+CXCR4)	MIF	Secreted Signaling	PMID: 29637711; PMID: 24760155
Exhausted CD8 T-cells	Exhausted CD8 T-cells	MIF	CD74_CXCR4	3.71663e-06	0	MIF_CD74_CXCR4	MIF - (CD74+CXCR4)	MIF	Secreted Signaling	PMID: 29637711; PMID: 24760155
γδ T-cells	Exhausted CD8 T-cells	MIF	CD74_CXCR4	2.01107e-05	0	MIF_CD74_CXCR4	MIF - (CD74+CXCR4)	MIF	Secreted Signaling	PMID: 29637711; PMID: 24760155
Macrophages M2	Exhausted CD8 T-cells	MIF	CD74_CXCR4	2.8542e-06	0	MIF_CD74_CXCR4	MIF - (CD74+CXCR4)	MIF	Secreted Signaling	PMID: 29637711; PMID: 24760155
Mast cells	Exhausted CD8 T-cells	MIF	CD74_CXCR4	8.56318e-07	0	MIF_CD74_CXCR4	MIF - (CD74+CXCR4)	MIF	Secreted Signaling	PMID: 29637711; PMID: 24760155
Mesenchymal cells	Exhausted CD8 T-cells	MIF	CD74_CXCR4	9.1739e-05	0	MIF_CD74_CXCR4	MIF - (CD74+CXCR4)	MIF	Secreted Signaling	PMID: 29637711; PMID: 24760155
Mesothelial cells	Exhausted CD8 T-cells	MIF	CD74_CXCR4	1.10734e-05	0	MIF_CD74_CXCR4	MIF - (CD74+CXCR4)	MIF	Secreted Signaling	PMID: 29637711; PMID: 24760155
NK cells	Exhausted CD8 T-cells	MIF	CD74_CXCR4	2.01435e-05	0	MIF_CD74_CXCR4	MIF - (CD74+CXCR4)	MIF	Secreted Signaling	PMID: 29637711; PMID: 24760155
Plasmablast/Plasma cells	Exhausted CD8 T-cells	MIF	CD74_CXCR4	1.36656e-06	0	MIF_CD74_CXCR4	MIF - (CD74+CXCR4)	MIF	Secreted Signaling	PMID: 29637711; PMID: 24760155
Resident Memory CD8 T-cells	Exhausted CD8 T-cells	MIF	CD74_CXCR4	1.62632e-05	0	MIF_CD74_CXCR4	MIF - (CD74+CXCR4)	MIF	Secreted Signaling	PMID: 29637711; PMID: 24760155
Smooth muscle cells	Exhausted CD8 T-cells	MIF	CD74_CXCR4	5.5956e-05	0	MIF_CD74_CXCR4	MIF - (CD74+CXCR4)	MIF	Secreted Signaling	PMID: 29637711; PMID: 24760155
Th17 T-cells	Exhausted CD8 T-cells	MIF	CD74_CXCR4	9.16488e-07	0	MIF_CD74_CXCR4	MIF - (CD74+CXCR4)	MIF	Secreted Signaling	PMID: 29637711; PMID: 24760155
Th2 T-cells	Exhausted CD8 T-cells	MIF	CD74_CXCR4	6.88706e-06	0	MIF_CD74_CXCR4	MIF - (CD74+CXCR4)	MIF	Secreted Signaling	PMID: 29637711; PMID: 24760155
B-cells	γδ T-cells	MIF	CD74_CXCR4	9.80765e-06	0	MIF_CD74_CXCR4	MIF - (CD74+CXCR4)	MIF	Secreted Signaling	PMID: 29637711; PMID: 24760155
Dendritic cells	γδ T-cells	MIF	CD74_CXCR4	1.72443e-05	0	MIF_CD74_CXCR4	MIF - (CD74+CXCR4)	MIF	Secreted Signaling	PMID: 29637711; PMID: 24760155
Early Exhausted CD8 T-cells	γδ T-cells	MIF	CD74_CXCR4	2.50927e-05	0	MIF_CD74_CXCR4	MIF - (CD74+CXCR4)	MIF	Secreted Signaling	PMID: 29637711; PMID: 24760155
Effector CD8 T-cells	γδ T-cells	MIF	CD74_CXCR4	1.0751e-05	0	MIF_CD74_CXCR4	MIF - (CD74+CXCR4)	MIF	Secreted Signaling	PMID: 29637711; PMID: 24760155
Effector Memory CD8 T-cells	γδ T-cells	MIF	CD74_CXCR4	5.55655e-05	0	MIF_CD74_CXCR4	MIF - (CD74+CXCR4)	MIF	Secreted Signaling	PMID: 29637711; PMID: 24760155
Endothelial cells	γδ T-cells	MIF	CD74_CXCR4	7.76623e-05	0	MIF_CD74_CXCR4	MIF - (CD74+CXCR4)	MIF	Secreted Signaling	PMID: 29637711; PMID: 24760155
EnEpi cells	γδ T-cells	MIF	CD74_CXCR4	3.33292e-05	0	MIF_CD74_CXCR4	MIF - (CD74+CXCR4)	MIF	Secreted Signaling	PMID: 29637711; PMID: 24760155
EnS cells	γδ T-cells	MIF	CD74_CXCR4	0.000168362	0	MIF_CD74_CXCR4	MIF - (CD74+CXCR4)	MIF	Secreted Signaling	PMID: 29637711; PMID: 24760155
Exhausted CD8 T-cells	γδ T-cells	MIF	CD74_CXCR4	8.68666e-06	0	MIF_CD74_CXCR4	MIF - (CD74+CXCR4)	MIF	Secreted Signaling	PMID: 29637711; PMID: 24760155
γδ T-cells	γδ T-cells	MIF	CD74_CXCR4	4.70162e-05	0	MIF_CD74_CXCR4	MIF - (CD74+CXCR4)	MIF	Secreted Signaling	PMID: 29637711; PMID: 24760155
Mesenchymal cells	γδ T-cells	MIF	CD74_CXCR4	0.000213881	0	MIF_CD74_CXCR4	MIF - (CD74+CXCR4)	MIF	Secreted Signaling	PMID: 29637711; PMID: 24760155
Mesothelial cells	γδ T-cells	MIF	CD74_CXCR4	2.69676e-05	0	MIF_CD74_CXCR4	MIF - (CD74+CXCR4)	MIF	Secreted Signaling	PMID: 29637711; PMID: 24760155
NK cells	γδ T-cells	MIF	CD74_CXCR4	4.86747e-05	0	MIF_CD74_CXCR4	MIF - (CD74+CXCR4)	MIF	Secreted Signaling	PMID: 29637711; PMID: 24760155
Plasmablast/Plasma cells	γδ T-cells	MIF	CD74_CXCR4	3.17242e-06	0	MIF_CD74_CXCR4	MIF - (CD74+CXCR4)	MIF	Secreted Signaling	PMID: 29637711; PMID: 24760155
Resident Memory CD8 T-cells	γδ T-cells	MIF	CD74_CXCR4	3.80847e-05	0	MIF_CD74_CXCR4	MIF - (CD74+CXCR4)	MIF	Secreted Signaling	PMID: 29637711; PMID: 24760155
Smooth muscle cells	γδ T-cells	MIF	CD74_CXCR4	0.000134544	0	MIF_CD74_CXCR4	MIF - (CD74+CXCR4)	MIF	Secreted Signaling	PMID: 29637711; PMID: 24760155
Th17 T-cells	γδ T-cells	MIF	CD74_CXCR4	2.13488e-06	0	MIF_CD74_CXCR4	MIF - (CD74+CXCR4)	MIF	Secreted Signaling	PMID: 29637711; PMID: 24760155
Th2 T-cells	γδ T-cells	MIF	CD74_CXCR4	1.6045e-05	0	MIF_CD74_CXCR4	MIF - (CD74+CXCR4)	MIF	Secreted Signaling	PMID: 29637711; PMID: 24760155
B-cells	Macrophages M1	MIF	CD74_CXCR4	5.87895e-07	0	MIF_CD74_CXCR4	MIF - (CD74+CXCR4)	MIF	Secreted Signaling	PMID: 29637711; PMID: 24760155
Dendritic cells	Macrophages M1	MIF	CD74_CXCR4	1.03374e-06	0	MIF_CD74_CXCR4	MIF - (CD74+CXCR4)	MIF	Secreted Signaling	PMID: 29637711; PMID: 24760155
Early Exhausted CD8 T-cells	Macrophages M1	MIF	CD74_CXCR4	1.50446e-06	0	MIF_CD74_CXCR4	MIF - (CD74+CXCR4)	MIF	Secreted Signaling	PMID: 29637711; PMID: 24760155
Effector CD8 T-cells	Macrophages M1	MIF	CD74_CXCR4	6.44377e-07	0	MIF_CD74_CXCR4	MIF - (CD74+CXCR4)	MIF	Secreted Signaling	PMID: 29637711; PMID: 24760155
Effector Memory CD8 T-cells	Macrophages M1	MIF	CD74_CXCR4	3.33058e-06	0	MIF_CD74_CXCR4	MIF - (CD74+CXCR4)	MIF	Secreted Signaling	PMID: 29637711; PMID: 24760155
Endothelial cells	Macrophages M1	MIF	CD74_CXCR4	4.6602e-06	0	MIF_CD74_CXCR4	MIF - (CD74+CXCR4)	MIF	Secreted Signaling	PMID: 29637711; PMID: 24760155
EnEpi cells	Macrophages M1	MIF	CD74_CXCR4	2.00222e-06	0	MIF_CD74_CXCR4	MIF - (CD74+CXCR4)	MIF	Secreted Signaling	PMID: 29637711; PMID: 24760155
EnS cells	Macrophages M1	MIF	CD74_CXCR4	1.01378e-05	0	MIF_CD74_CXCR4	MIF - (CD74+CXCR4)	MIF	Secreted Signaling	PMID: 29637711; PMID: 24760155
Exhausted CD8 T-cells	Macrophages M1	MIF	CD74_CXCR4	5.21066e-07	0	MIF_CD74_CXCR4	MIF - (CD74+CXCR4)	MIF	Secreted Signaling	PMID: 29637711; PMID: 24760155
γδ T-cells	Macrophages M1	MIF	CD74_CXCR4	2.82033e-06	0	MIF_CD74_CXCR4	MIF - (CD74+CXCR4)	MIF	Secreted Signaling	PMID: 29637711; PMID: 24760155
Mesenchymal cells	Macrophages M1	MIF	CD74_CXCR4	1.2826e-05	0	MIF_CD74_CXCR4	MIF - (CD74+CXCR4)	MIF	Secreted Signaling	PMID: 29637711; PMID: 24760155
Mesothelial cells	Macrophages M1	MIF	CD74_CXCR4	1.62525e-06	0	MIF_CD74_CXCR4	MIF - (CD74+CXCR4)	MIF	Secreted Signaling	PMID: 29637711; PMID: 24760155
NK cells	Macrophages M1	MIF	CD74_CXCR4	2.93081e-06	0	MIF_CD74_CXCR4	MIF - (CD74+CXCR4)	MIF	Secreted Signaling	PMID: 29637711; PMID: 24760155
Plasmablast/Plasma cells	Macrophages M1	MIF	CD74_CXCR4	1.90154e-07	0	MIF_CD74_CXCR4	MIF - (CD74+CXCR4)	MIF	Secreted Signaling	PMID: 29637711; PMID: 24760155
Resident Memory CD8 T-cells	Macrophages M1	MIF	CD74_CXCR4	2.28499e-06	0	MIF_CD74_CXCR4	MIF - (CD74+CXCR4)	MIF	Secreted Signaling	PMID: 29637711; PMID: 24760155
Smooth muscle cells	Macrophages M1	MIF	CD74_CXCR4	8.09657e-06	0	MIF_CD74_CXCR4	MIF - (CD74+CXCR4)	MIF	Secreted Signaling	PMID: 29637711; PMID: 24760155
Th17 T-cells	Macrophages M1	MIF	CD74_CXCR4	1.28012e-07	0	MIF_CD74_CXCR4	MIF - (CD74+CXCR4)	MIF	Secreted Signaling	PMID: 29637711; PMID: 24760155
Th2 T-cells	Macrophages M1	MIF	CD74_CXCR4	9.6211e-07	0	MIF_CD74_CXCR4	MIF - (CD74+CXCR4)	MIF	Secreted Signaling	PMID: 29637711; PMID: 24760155
B-cells	Macrophages M2	MIF	CD74_CXCR4	3.19679e-06	0	MIF_CD74_CXCR4	MIF - (CD74+CXCR4)	MIF	Secreted Signaling	PMID: 29637711; PMID: 24760155
Dendritic cells	Macrophages M2	MIF	CD74_CXCR4	5.62084e-06	0	MIF_CD74_CXCR4	MIF - (CD74+CXCR4)	MIF	Secreted Signaling	PMID: 29637711; PMID: 24760155
Early Exhausted CD8 T-cells	Macrophages M2	MIF	CD74_CXCR4	8.17932e-06	0	MIF_CD74_CXCR4	MIF - (CD74+CXCR4)	MIF	Secreted Signaling	PMID: 29637711; PMID: 24760155
Effector CD8 T-cells	Macrophages M2	MIF	CD74_CXCR4	3.5042e-06	0	MIF_CD74_CXCR4	MIF - (CD74+CXCR4)	MIF	Secreted Signaling	PMID: 29637711; PMID: 24760155
Effector Memory CD8 T-cells	Macrophages M2	MIF	CD74_CXCR4	1.81113e-05	0	MIF_CD74_CXCR4	MIF - (CD74+CXCR4)	MIF	Secreted Signaling	PMID: 29637711; PMID: 24760155
Endothelial cells	Macrophages M2	MIF	CD74_CXCR4	2.53195e-05	0	MIF_CD74_CXCR4	MIF - (CD74+CXCR4)	MIF	Secreted Signaling	PMID: 29637711; PMID: 24760155
EnEpi cells	Macrophages M2	MIF	CD74_CXCR4	1.08685e-05	0	MIF_CD74_CXCR4	MIF - (CD74+CXCR4)	MIF	Secreted Signaling	PMID: 29637711; PMID: 24760155
EnS cells	Macrophages M2	MIF	CD74_CXCR4	5.49285e-05	0	MIF_CD74_CXCR4	MIF - (CD74+CXCR4)	MIF	Secreted Signaling	PMID: 29637711; PMID: 24760155
Exhausted CD8 T-cells	Macrophages M2	MIF	CD74_CXCR4	2.83182e-06	0	MIF_CD74_CXCR4	MIF - (CD74+CXCR4)	MIF	Secreted Signaling	PMID: 29637711; PMID: 24760155
γδ T-cells	Macrophages M2	MIF	CD74_CXCR4	1.53272e-05	0	MIF_CD74_CXCR4	MIF - (CD74+CXCR4)	MIF	Secreted Signaling	PMID: 29637711; PMID: 24760155
Mesenchymal cells	Macrophages M2	MIF	CD74_CXCR4	6.97205e-05	0	MIF_CD74_CXCR4	MIF - (CD74+CXCR4)	MIF	Secreted Signaling	PMID: 29637711; PMID: 24760155
Mesothelial cells	Macrophages M2	MIF	CD74_CXCR4	8.79981e-06	0	MIF_CD74_CXCR4	MIF - (CD74+CXCR4)	MIF	Secreted Signaling	PMID: 29637711; PMID: 24760155
NK cells	Macrophages M2	MIF	CD74_CXCR4	1.58801e-05	0	MIF_CD74_CXCR4	MIF - (CD74+CXCR4)	MIF	Secreted Signaling	PMID: 29637711; PMID: 24760155
Plasmablast/Plasma cells	Macrophages M2	MIF	CD74_CXCR4	1.03404e-06	0	MIF_CD74_CXCR4	MIF - (CD74+CXCR4)	MIF	Secreted Signaling	PMID: 29637711; PMID: 24760155
Resident Memory CD8 T-cells	Macrophages M2	MIF	CD74_CXCR4	1.2416e-05	0	MIF_CD74_CXCR4	MIF - (CD74+CXCR4)	MIF	Secreted Signaling	PMID: 29637711; PMID: 24760155
Smooth muscle cells	Macrophages M2	MIF	CD74_CXCR4	4.38899e-05	0	MIF_CD74_CXCR4	MIF - (CD74+CXCR4)	MIF	Secreted Signaling	PMID: 29637711; PMID: 24760155
Th17 T-cells	Macrophages M2	MIF	CD74_CXCR4	6.95908e-07	0	MIF_CD74_CXCR4	MIF - (CD74+CXCR4)	MIF	Secreted Signaling	PMID: 29637711; PMID: 24760155
Th2 T-cells	Macrophages M2	MIF	CD74_CXCR4	5.23023e-06	0	MIF_CD74_CXCR4	MIF - (CD74+CXCR4)	MIF	Secreted Signaling	PMID: 29637711; PMID: 24760155
Endothelial cells	Plasmablast/Plasma cells	MIF	CD74_CXCR4	4.20499e-06	0	MIF_CD74_CXCR4	MIF - (CD74+CXCR4)	MIF	Secreted Signaling	PMID: 29637711; PMID: 24760155
EnEpi cells	Plasmablast/Plasma cells	MIF	CD74_CXCR4	1.81182e-06	0	MIF_CD74_CXCR4	MIF - (CD74+CXCR4)	MIF	Secreted Signaling	PMID: 29637711; PMID: 24760155
EnS cells	Plasmablast/Plasma cells	MIF	CD74_CXCR4	9.22842e-06	0	MIF_CD74_CXCR4	MIF - (CD74+CXCR4)	MIF	Secreted Signaling	PMID: 29637711; PMID: 24760155
Exhausted CD8 T-cells	Plasmablast/Plasma cells	MIF	CD74_CXCR4	4.69749e-07	0	MIF_CD74_CXCR4	MIF - (CD74+CXCR4)	MIF	Secreted Signaling	PMID: 29637711; PMID: 24760155
γδ T-cells	Plasmablast/Plasma cells	MIF	CD74_CXCR4	2.54277e-06	0	MIF_CD74_CXCR4	MIF - (CD74+CXCR4)	MIF	Secreted Signaling	PMID: 29637711; PMID: 24760155
Mesothelial cells	Plasmablast/Plasma cells	MIF	CD74_CXCR4	1.48275e-06	0	MIF_CD74_CXCR4	MIF - (CD74+CXCR4)	MIF	Secreted Signaling	PMID: 29637711; PMID: 24760155
NK cells	Plasmablast/Plasma cells	MIF	CD74_CXCR4	2.66764e-06	0	MIF_CD74_CXCR4	MIF - (CD74+CXCR4)	MIF	Secreted Signaling	PMID: 29637711; PMID: 24760155
Resident Memory CD8 T-cells	Plasmablast/Plasma cells	MIF	CD74_CXCR4	2.06108e-06	0	MIF_CD74_CXCR4	MIF - (CD74+CXCR4)	MIF	Secreted Signaling	PMID: 29637711; PMID: 24760155
Smooth muscle cells	Plasmablast/Plasma cells	MIF	CD74_CXCR4	7.35882e-06	0	MIF_CD74_CXCR4	MIF - (CD74+CXCR4)	MIF	Secreted Signaling	PMID: 29637711; PMID: 24760155
B-cells	Resident Memory CD8 T-cells	MIF	CD74_CXCR4	6.20635e-06	0	MIF_CD74_CXCR4	MIF - (CD74+CXCR4)	MIF	Secreted Signaling	PMID: 29637711; PMID: 24760155
Dendritic cells	Resident Memory CD8 T-cells	MIF	CD74_CXCR4	1.09132e-05	0	MIF_CD74_CXCR4	MIF - (CD74+CXCR4)	MIF	Secreted Signaling	PMID: 29637711; PMID: 24760155
Early Exhausted CD8 T-cells	Resident Memory CD8 T-cells	MIF	CD74_CXCR4	1.58826e-05	0	MIF_CD74_CXCR4	MIF - (CD74+CXCR4)	MIF	Secreted Signaling	PMID: 29637711; PMID: 24760155
Effector CD8 T-cells	Resident Memory CD8 T-cells	MIF	CD74_CXCR4	6.80261e-06	0	MIF_CD74_CXCR4	MIF - (CD74+CXCR4)	MIF	Secreted Signaling	PMID: 29637711; PMID: 24760155
Effector Memory CD8 T-cells	Resident Memory CD8 T-cells	MIF	CD74_CXCR4	3.51606e-05	0	MIF_CD74_CXCR4	MIF - (CD74+CXCR4)	MIF	Secreted Signaling	PMID: 29637711; PMID: 24760155
Endothelial cells	Resident Memory CD8 T-cells	MIF	CD74_CXCR4	4.91989e-05	0	MIF_CD74_CXCR4	MIF - (CD74+CXCR4)	MIF	Secreted Signaling	PMID: 29637711; PMID: 24760155
EnEpi cells	Resident Memory CD8 T-cells	MIF	CD74_CXCR4	2.11387e-05	0	MIF_CD74_CXCR4	MIF - (CD74+CXCR4)	MIF	Secreted Signaling	PMID: 29637711; PMID: 24760155
EnS cells	Resident Memory CD8 T-cells	MIF	CD74_CXCR4	0.000107039	0	MIF_CD74_CXCR4	MIF - (CD74+CXCR4)	MIF	Secreted Signaling	PMID: 29637711; PMID: 24760155
Exhausted CD8 T-cells	Resident Memory CD8 T-cells	MIF	CD74_CXCR4	5.50097e-06	0	MIF_CD74_CXCR4	MIF - (CD74+CXCR4)	MIF	Secreted Signaling	PMID: 29637711; PMID: 24760155
γδ T-cells	Resident Memory CD8 T-cells	MIF	CD74_CXCR4	2.97747e-05	0	MIF_CD74_CXCR4	MIF - (CD74+CXCR4)	MIF	Secreted Signaling	PMID: 29637711; PMID: 24760155
Mesenchymal cells	Resident Memory CD8 T-cells	MIF	CD74_CXCR4	0.000135405	0	MIF_CD74_CXCR4	MIF - (CD74+CXCR4)	MIF	Secreted Signaling	PMID: 29637711; PMID: 24760155
Mesothelial cells	Resident Memory CD8 T-cells	MIF	CD74_CXCR4	1.71605e-05	0	MIF_CD74_CXCR4	MIF - (CD74+CXCR4)	MIF	Secreted Signaling	PMID: 29637711; PMID: 24760155
NK cells	Resident Memory CD8 T-cells	MIF	CD74_CXCR4	3.09446e-05	0	MIF_CD74_CXCR4	MIF - (CD74+CXCR4)	MIF	Secreted Signaling	PMID: 29637711; PMID: 24760155
Plasmablast/Plasma cells	Resident Memory CD8 T-cells	MIF	CD74_CXCR4	2.00743e-06	0	MIF_CD74_CXCR4	MIF - (CD74+CXCR4)	MIF	Secreted Signaling	PMID: 29637711; PMID: 24760155
Resident Memory CD8 T-cells	Resident Memory CD8 T-cells	MIF	CD74_CXCR4	2.41232e-05	0	MIF_CD74_CXCR4	MIF - (CD74+CXCR4)	MIF	Secreted Signaling	PMID: 29637711; PMID: 24760155
Smooth muscle cells	Resident Memory CD8 T-cells	MIF	CD74_CXCR4	8.54853e-05	0	MIF_CD74_CXCR4	MIF - (CD74+CXCR4)	MIF	Secreted Signaling	PMID: 29637711; PMID: 24760155
Th17 T-cells	Resident Memory CD8 T-cells	MIF	CD74_CXCR4	1.35143e-06	0	MIF_CD74_CXCR4	MIF - (CD74+CXCR4)	MIF	Secreted Signaling	PMID: 29637711; PMID: 24760155
Th2 T-cells	Resident Memory CD8 T-cells	MIF	CD74_CXCR4	1.0157e-05	0	MIF_CD74_CXCR4	MIF - (CD74+CXCR4)	MIF	Secreted Signaling	PMID: 29637711; PMID: 24760155
B-cells	Th17 T-cells	MIF	CD74_CXCR4	4.80865e-07	0	MIF_CD74_CXCR4	MIF - (CD74+CXCR4)	MIF	Secreted Signaling	PMID: 29637711; PMID: 24760155
Dendritic cells	Th17 T-cells	MIF	CD74_CXCR4	8.45539e-07	0	MIF_CD74_CXCR4	MIF - (CD74+CXCR4)	MIF	Secreted Signaling	PMID: 29637711; PMID: 24760155
Early Exhausted CD8 T-cells	Th17 T-cells	MIF	CD74_CXCR4	1.23054e-06	0	MIF_CD74_CXCR4	MIF - (CD74+CXCR4)	MIF	Secreted Signaling	PMID: 29637711; PMID: 24760155
Effector CD8 T-cells	Th17 T-cells	MIF	CD74_CXCR4	5.27068e-07	0	MIF_CD74_CXCR4	MIF - (CD74+CXCR4)	MIF	Secreted Signaling	PMID: 29637711; PMID: 24760155
Effector Memory CD8 T-cells	Th17 T-cells	MIF	CD74_CXCR4	2.72424e-06	0	MIF_CD74_CXCR4	MIF - (CD74+CXCR4)	MIF	Secreted Signaling	PMID: 29637711; PMID: 24760155
Endothelial cells	Th17 T-cells	MIF	CD74_CXCR4	3.81145e-06	0	MIF_CD74_CXCR4	MIF - (CD74+CXCR4)	MIF	Secreted Signaling	PMID: 29637711; PMID: 24760155
EnEpi cells	Th17 T-cells	MIF	CD74_CXCR4	1.63741e-06	0	MIF_CD74_CXCR4	MIF - (CD74+CXCR4)	MIF	Secreted Signaling	PMID: 29637711; PMID: 24760155
EnS cells	Th17 T-cells	MIF	CD74_CXCR4	8.28908e-06	0	MIF_CD74_CXCR4	MIF - (CD74+CXCR4)	MIF	Secreted Signaling	PMID: 29637711; PMID: 24760155
Exhausted CD8 T-cells	Th17 T-cells	MIF	CD74_CXCR4	4.26179e-07	0	MIF_CD74_CXCR4	MIF - (CD74+CXCR4)	MIF	Secreted Signaling	PMID: 29637711; PMID: 24760155
γδ T-cells	Th17 T-cells	MIF	CD74_CXCR4	2.30674e-06	0	MIF_CD74_CXCR4	MIF - (CD74+CXCR4)	MIF	Secreted Signaling	PMID: 29637711; PMID: 24760155
Mesenchymal cells	Th17 T-cells	MIF	CD74_CXCR4	1.04906e-05	0	MIF_CD74_CXCR4	MIF - (CD74+CXCR4)	MIF	Secreted Signaling	PMID: 29637711; PMID: 24760155
Mesothelial cells	Th17 T-cells	MIF	CD74_CXCR4	1.32877e-06	0	MIF_CD74_CXCR4	MIF - (CD74+CXCR4)	MIF	Secreted Signaling	PMID: 29637711; PMID: 24760155
NK cells	Th17 T-cells	MIF	CD74_CXCR4	2.39635e-06	0	MIF_CD74_CXCR4	MIF - (CD74+CXCR4)	MIF	Secreted Signaling	PMID: 29637711; PMID: 24760155
Plasmablast/Plasma cells	Th17 T-cells	MIF	CD74_CXCR4	1.55536e-07	0	MIF_CD74_CXCR4	MIF - (CD74+CXCR4)	MIF	Secreted Signaling	PMID: 29637711; PMID: 24760155
Resident Memory CD8 T-cells	Th17 T-cells	MIF	CD74_CXCR4	1.86885e-06	0	MIF_CD74_CXCR4	MIF - (CD74+CXCR4)	MIF	Secreted Signaling	PMID: 29637711; PMID: 24760155
Smooth muscle cells	Th17 T-cells	MIF	CD74_CXCR4	6.62041e-06	0	MIF_CD74_CXCR4	MIF - (CD74+CXCR4)	MIF	Secreted Signaling	PMID: 29637711; PMID: 24760155
Th17 T-cells	Th17 T-cells	MIF	CD74_CXCR4	1.04704e-07	0	MIF_CD74_CXCR4	MIF - (CD74+CXCR4)	MIF	Secreted Signaling	PMID: 29637711; PMID: 24760155
Th2 T-cells	Th17 T-cells	MIF	CD74_CXCR4	7.8693e-07	0	MIF_CD74_CXCR4	MIF - (CD74+CXCR4)	MIF	Secreted Signaling	PMID: 29637711; PMID: 24760155
B-cells	Th2 T-cells	MIF	CD74_CXCR4	3.59863e-06	0	MIF_CD74_CXCR4	MIF - (CD74+CXCR4)	MIF	Secreted Signaling	PMID: 29637711; PMID: 24760155
Dendritic cells	Th2 T-cells	MIF	CD74_CXCR4	6.32771e-06	0	MIF_CD74_CXCR4	MIF - (CD74+CXCR4)	MIF	Secreted Signaling	PMID: 29637711; PMID: 24760155
Early Exhausted CD8 T-cells	Th2 T-cells	MIF	CD74_CXCR4	9.2089e-06	0	MIF_CD74_CXCR4	MIF - (CD74+CXCR4)	MIF	Secreted Signaling	PMID: 29637711; PMID: 24760155
Effector CD8 T-cells	Th2 T-cells	MIF	CD74_CXCR4	3.94441e-06	0	MIF_CD74_CXCR4	MIF - (CD74+CXCR4)	MIF	Secreted Signaling	PMID: 29637711; PMID: 24760155
Effector Memory CD8 T-cells	Th2 T-cells	MIF	CD74_CXCR4	2.03873e-05	0	MIF_CD74_CXCR4	MIF - (CD74+CXCR4)	MIF	Secreted Signaling	PMID: 29637711; PMID: 24760155
Endothelial cells	Th2 T-cells	MIF	CD74_CXCR4	2.85227e-05	0	MIF_CD74_CXCR4	MIF - (CD74+CXCR4)	MIF	Secreted Signaling	PMID: 29637711; PMID: 24760155
EnEpi cells	Th2 T-cells	MIF	CD74_CXCR4	1.2253e-05	0	MIF_CD74_CXCR4	MIF - (CD74+CXCR4)	MIF	Secreted Signaling	PMID: 29637711; PMID: 24760155
EnS cells	Th2 T-cells	MIF	CD74_CXCR4	6.20241e-05	0	MIF_CD74_CXCR4	MIF - (CD74+CXCR4)	MIF	Secreted Signaling	PMID: 29637711; PMID: 24760155
Exhausted CD8 T-cells	Th2 T-cells	MIF	CD74_CXCR4	3.18931e-06	0	MIF_CD74_CXCR4	MIF - (CD74+CXCR4)	MIF	Secreted Signaling	PMID: 29637711; PMID: 24760155
γδ T-cells	Th2 T-cells	MIF	CD74_CXCR4	1.72624e-05	0	MIF_CD74_CXCR4	MIF - (CD74+CXCR4)	MIF	Secreted Signaling	PMID: 29637711; PMID: 24760155
Mesenchymal cells	Th2 T-cells	MIF	CD74_CXCR4	7.85072e-05	0	MIF_CD74_CXCR4	MIF - (CD74+CXCR4)	MIF	Secreted Signaling	PMID: 29637711; PMID: 24760155
Mesothelial cells	Th2 T-cells	MIF	CD74_CXCR4	9.94244e-06	0	MIF_CD74_CXCR4	MIF - (CD74+CXCR4)	MIF	Secreted Signaling	PMID: 29637711; PMID: 24760155
NK cells	Th2 T-cells	MIF	CD74_CXCR4	1.7931e-05	0	MIF_CD74_CXCR4	MIF - (CD74+CXCR4)	MIF	Secreted Signaling	PMID: 29637711; PMID: 24760155
Plasmablast/Plasma cells	Th2 T-cells	MIF	CD74_CXCR4	1.16398e-06	0	MIF_CD74_CXCR4	MIF - (CD74+CXCR4)	MIF	Secreted Signaling	PMID: 29637711; PMID: 24760155
Resident Memory CD8 T-cells	Th2 T-cells	MIF	CD74_CXCR4	1.39855e-05	0	MIF_CD74_CXCR4	MIF - (CD74+CXCR4)	MIF	Secreted Signaling	PMID: 29637711; PMID: 24760155
Smooth muscle cells	Th2 T-cells	MIF	CD74_CXCR4	4.9539e-05	0	MIF_CD74_CXCR4	MIF - (CD74+CXCR4)	MIF	Secreted Signaling	PMID: 29637711; PMID: 24760155
Th17 T-cells	Th2 T-cells	MIF	CD74_CXCR4	7.8356e-07	0	MIF_CD74_CXCR4	MIF - (CD74+CXCR4)	MIF	Secreted Signaling	PMID: 29637711; PMID: 24760155
Th2 T-cells	Th2 T-cells	MIF	CD74_CXCR4	5.88906e-06	0	MIF_CD74_CXCR4	MIF - (CD74+CXCR4)	MIF	Secreted Signaling	PMID: 29637711; PMID: 24760155
B-cells	B-cells	MIF	CD74_CD44	4.30764e-06	0	MIF_CD74_CD44	MIF - (CD74+CD44)	MIF	Secreted Signaling	PMID: 29637711; PMID: 26175090
Dendritic cells	B-cells	MIF	CD74_CD44	7.57247e-06	0	MIF_CD74_CD44	MIF - (CD74+CD44)	MIF	Secreted Signaling	PMID: 29637711; PMID: 26175090
Early Exhausted CD8 T-cells	B-cells	MIF	CD74_CD44	1.10148e-05	0	MIF_CD74_CD44	MIF - (CD74+CD44)	MIF	Secreted Signaling	PMID: 29637711; PMID: 26175090
Effector CD8 T-cells	B-cells	MIF	CD74_CD44	4.72311e-06	0	MIF_CD74_CD44	MIF - (CD74+CD44)	MIF	Secreted Signaling	PMID: 29637711; PMID: 26175090
Effector Memory CD8 T-cells	B-cells	MIF	CD74_CD44	2.44079e-05	0	MIF_CD74_CD44	MIF - (CD74+CD44)	MIF	Secreted Signaling	PMID: 29637711; PMID: 26175090
Endothelial cells	B-cells	MIF	CD74_CD44	3.40212e-05	0	MIF_CD74_CD44	MIF - (CD74+CD44)	MIF	Secreted Signaling	PMID: 29637711; PMID: 26175090
EnEpi cells	B-cells	MIF	CD74_CD44	1.45597e-05	0	MIF_CD74_CD44	MIF - (CD74+CD44)	MIF	Secreted Signaling	PMID: 29637711; PMID: 26175090
EnS cells	B-cells	MIF	CD74_CD44	7.31283e-05	0	MIF_CD74_CD44	MIF - (CD74+CD44)	MIF	Secreted Signaling	PMID: 29637711; PMID: 26175090
Exhausted CD8 T-cells	B-cells	MIF	CD74_CD44	3.80865e-06	0	MIF_CD74_CD44	MIF - (CD74+CD44)	MIF	Secreted Signaling	PMID: 29637711; PMID: 26175090
γδ T-cells	B-cells	MIF	CD74_CD44	2.06126e-05	0	MIF_CD74_CD44	MIF - (CD74+CD44)	MIF	Secreted Signaling	PMID: 29637711; PMID: 26175090
Macrophages M2	B-cells	MIF	CD74_CD44	2.90261e-06	0	MIF_CD74_CD44	MIF - (CD74+CD44)	MIF	Secreted Signaling	PMID: 29637711; PMID: 26175090
Mast cells	B-cells	MIF	CD74_CD44	8.70824e-07	0	MIF_CD74_CD44	MIF - (CD74+CD44)	MIF	Secreted Signaling	PMID: 29637711; PMID: 26175090
Mesenchymal cells	B-cells	MIF	CD74_CD44	9.38405e-05	0	MIF_CD74_CD44	MIF - (CD74+CD44)	MIF	Secreted Signaling	PMID: 29637711; PMID: 26175090
Mesothelial cells	B-cells	MIF	CD74_CD44	1.16887e-05	0	MIF_CD74_CD44	MIF - (CD74+CD44)	MIF	Secreted Signaling	PMID: 29637711; PMID: 26175090
NK cells	B-cells	MIF	CD74_CD44	2.1144e-05	0	MIF_CD74_CD44	MIF - (CD74+CD44)	MIF	Secreted Signaling	PMID: 29637711; PMID: 26175090
Plasmablast/Plasma cells	B-cells	MIF	CD74_CD44	1.39354e-06	0	MIF_CD74_CD44	MIF - (CD74+CD44)	MIF	Secreted Signaling	PMID: 29637711; PMID: 26175090
Resident Memory CD8 T-cells	B-cells	MIF	CD74_CD44	1.66893e-05	0	MIF_CD74_CD44	MIF - (CD74+CD44)	MIF	Secreted Signaling	PMID: 29637711; PMID: 26175090
Smooth muscle cells	B-cells	MIF	CD74_CD44	5.85268e-05	0	MIF_CD74_CD44	MIF - (CD74+CD44)	MIF	Secreted Signaling	PMID: 29637711; PMID: 26175090
Th17 T-cells	B-cells	MIF	CD74_CD44	9.36899e-07	0	MIF_CD74_CD44	MIF - (CD74+CD44)	MIF	Secreted Signaling	PMID: 29637711; PMID: 26175090
Th2 T-cells	B-cells	MIF	CD74_CD44	7.04115e-06	0	MIF_CD74_CD44	MIF - (CD74+CD44)	MIF	Secreted Signaling	PMID: 29637711; PMID: 26175090
B-cells	Dendritic cells	MIF	CD74_CD44	8.94398e-06	0	MIF_CD74_CD44	MIF - (CD74+CD44)	MIF	Secreted Signaling	PMID: 29637711; PMID: 26175090
Dendritic cells	Dendritic cells	MIF	CD74_CD44	1.57199e-05	0	MIF_CD74_CD44	MIF - (CD74+CD44)	MIF	Secreted Signaling	PMID: 29637711; PMID: 26175090
Early Exhausted CD8 T-cells	Dendritic cells	MIF	CD74_CD44	2.28579e-05	0	MIF_CD74_CD44	MIF - (CD74+CD44)	MIF	Secreted Signaling	PMID: 29637711; PMID: 26175090
Effector CD8 T-cells	Dendritic cells	MIF	CD74_CD44	9.8089e-06	0	MIF_CD74_CD44	MIF - (CD74+CD44)	MIF	Secreted Signaling	PMID: 29637711; PMID: 26175090
Effector Memory CD8 T-cells	Dendritic cells	MIF	CD74_CD44	5.06837e-05	0	MIF_CD74_CD44	MIF - (CD74+CD44)	MIF	Secreted Signaling	PMID: 29637711; PMID: 26175090
Endothelial cells	Dendritic cells	MIF	CD74_CD44	7.04638e-05	0	MIF_CD74_CD44	MIF - (CD74+CD44)	MIF	Secreted Signaling	PMID: 29637711; PMID: 26175090
EnEpi cells	Dendritic cells	MIF	CD74_CD44	3.00767e-05	0	MIF_CD74_CD44	MIF - (CD74+CD44)	MIF	Secreted Signaling	PMID: 29637711; PMID: 26175090
EnS cells	Dendritic cells	MIF	CD74_CD44	0.00015026	0	MIF_CD74_CD44	MIF - (CD74+CD44)	MIF	Secreted Signaling	PMID: 29637711; PMID: 26175090
Exhausted CD8 T-cells	Dendritic cells	MIF	CD74_CD44	7.89491e-06	0	MIF_CD74_CD44	MIF - (CD74+CD44)	MIF	Secreted Signaling	PMID: 29637711; PMID: 26175090
γδ T-cells	Dendritic cells	MIF	CD74_CD44	4.27247e-05	0	MIF_CD74_CD44	MIF - (CD74+CD44)	MIF	Secreted Signaling	PMID: 29637711; PMID: 26175090
Macrophages M2	Dendritic cells	MIF	CD74_CD44	6.0333e-06	0	MIF_CD74_CD44	MIF - (CD74+CD44)	MIF	Secreted Signaling	PMID: 29637711; PMID: 26175090
Mast cells	Dendritic cells	MIF	CD74_CD44	1.81009e-06	0	MIF_CD74_CD44	MIF - (CD74+CD44)	MIF	Secreted Signaling	PMID: 29637711; PMID: 26175090
Mesenchymal cells	Dendritic cells	MIF	CD74_CD44	0.000194647	0	MIF_CD74_CD44	MIF - (CD74+CD44)	MIF	Secreted Signaling	PMID: 29637711; PMID: 26175090
Mesothelial cells	Dendritic cells	MIF	CD74_CD44	2.39702e-05	0	MIF_CD74_CD44	MIF - (CD74+CD44)	MIF	Secreted Signaling	PMID: 29637711; PMID: 26175090
NK cells	Dendritic cells	MIF	CD74_CD44	4.34493e-05	0	MIF_CD74_CD44	MIF - (CD74+CD44)	MIF	Secreted Signaling	PMID: 29637711; PMID: 26175090
Plasmablast/Plasma cells	Dendritic cells	MIF	CD74_CD44	2.89375e-06	0	MIF_CD74_CD44	MIF - (CD74+CD44)	MIF	Secreted Signaling	PMID: 29637711; PMID: 26175090
Resident Memory CD8 T-cells	Dendritic cells	MIF	CD74_CD44	3.45775e-05	0	MIF_CD74_CD44	MIF - (CD74+CD44)	MIF	Secreted Signaling	PMID: 29637711; PMID: 26175090
Smooth muscle cells	Dendritic cells	MIF	CD74_CD44	0.000120424	0	MIF_CD74_CD44	MIF - (CD74+CD44)	MIF	Secreted Signaling	PMID: 29637711; PMID: 26175090
Th17 T-cells	Dendritic cells	MIF	CD74_CD44	1.94378e-06	0	MIF_CD74_CD44	MIF - (CD74+CD44)	MIF	Secreted Signaling	PMID: 29637711; PMID: 26175090
Th2 T-cells	Dendritic cells	MIF	CD74_CD44	1.46077e-05	0	MIF_CD74_CD44	MIF - (CD74+CD44)	MIF	Secreted Signaling	PMID: 29637711; PMID: 26175090
B-cells	Early Exhausted CD8 T-cells	MIF	CD74_CD44	8.64134e-06	0	MIF_CD74_CD44	MIF - (CD74+CD44)	MIF	Secreted Signaling	PMID: 29637711; PMID: 26175090
Dendritic cells	Early Exhausted CD8 T-cells	MIF	CD74_CD44	1.51916e-05	0	MIF_CD74_CD44	MIF - (CD74+CD44)	MIF	Secreted Signaling	PMID: 29637711; PMID: 26175090
Early Exhausted CD8 T-cells	Early Exhausted CD8 T-cells	MIF	CD74_CD44	2.21001e-05	0	MIF_CD74_CD44	MIF - (CD74+CD44)	MIF	Secreted Signaling	PMID: 29637711; PMID: 26175090
Effector CD8 T-cells	Early Exhausted CD8 T-cells	MIF	CD74_CD44	9.47408e-06	0	MIF_CD74_CD44	MIF - (CD74+CD44)	MIF	Secreted Signaling	PMID: 29637711; PMID: 26175090
Effector Memory CD8 T-cells	Early Exhausted CD8 T-cells	MIF	CD74_CD44	4.89616e-05	0	MIF_CD74_CD44	MIF - (CD74+CD44)	MIF	Secreted Signaling	PMID: 29637711; PMID: 26175090
Endothelial cells	Early Exhausted CD8 T-cells	MIF	CD74_CD44	6.83035e-05	0	MIF_CD74_CD44	MIF - (CD74+CD44)	MIF	Secreted Signaling	PMID: 29637711; PMID: 26175090
EnEpi cells	Early Exhausted CD8 T-cells	MIF	CD74_CD44	2.92564e-05	0	MIF_CD74_CD44	MIF - (CD74+CD44)	MIF	Secreted Signaling	PMID: 29637711; PMID: 26175090
EnS cells	Early Exhausted CD8 T-cells	MIF	CD74_CD44	0.000147204	0	MIF_CD74_CD44	MIF - (CD74+CD44)	MIF	Secreted Signaling	PMID: 29637711; PMID: 26175090
Exhausted CD8 T-cells	Early Exhausted CD8 T-cells	MIF	CD74_CD44	7.64447e-06	0	MIF_CD74_CD44	MIF - (CD74+CD44)	MIF	Secreted Signaling	PMID: 29637711; PMID: 26175090
γδ T-cells	Early Exhausted CD8 T-cells	MIF	CD74_CD44	4.13732e-05	0	MIF_CD74_CD44	MIF - (CD74+CD44)	MIF	Secreted Signaling	PMID: 29637711; PMID: 26175090
Macrophages M2	Early Exhausted CD8 T-cells	MIF	CD74_CD44	5.82069e-06	0	MIF_CD74_CD44	MIF - (CD74+CD44)	MIF	Secreted Signaling	PMID: 29637711; PMID: 26175090
Mast cells	Early Exhausted CD8 T-cells	MIF	CD74_CD44	1.74629e-06	0	MIF_CD74_CD44	MIF - (CD74+CD44)	MIF	Secreted Signaling	PMID: 29637711; PMID: 26175090
Mesenchymal cells	Early Exhausted CD8 T-cells	MIF	CD74_CD44	0.00018831	0	MIF_CD74_CD44	MIF - (CD74+CD44)	MIF	Secreted Signaling	PMID: 29637711; PMID: 26175090
Mesothelial cells	Early Exhausted CD8 T-cells	MIF	CD74_CD44	2.35441e-05	0	MIF_CD74_CD44	MIF - (CD74+CD44)	MIF	Secreted Signaling	PMID: 29637711; PMID: 26175090
NK cells	Early Exhausted CD8 T-cells	MIF	CD74_CD44	4.25607e-05	0	MIF_CD74_CD44	MIF - (CD74+CD44)	MIF	Secreted Signaling	PMID: 29637711; PMID: 26175090
Plasmablast/Plasma cells	Early Exhausted CD8 T-cells	MIF	CD74_CD44	2.7954e-06	0	MIF_CD74_CD44	MIF - (CD74+CD44)	MIF	Secreted Signaling	PMID: 29637711; PMID: 26175090
Resident Memory CD8 T-cells	Early Exhausted CD8 T-cells	MIF	CD74_CD44	3.35031e-05	0	MIF_CD74_CD44	MIF - (CD74+CD44)	MIF	Secreted Signaling	PMID: 29637711; PMID: 26175090
Smooth muscle cells	Early Exhausted CD8 T-cells	MIF	CD74_CD44	0.000117758	0	MIF_CD74_CD44	MIF - (CD74+CD44)	MIF	Secreted Signaling	PMID: 29637711; PMID: 26175090
Th17 T-cells	Early Exhausted CD8 T-cells	MIF	CD74_CD44	1.87994e-06	0	MIF_CD74_CD44	MIF - (CD74+CD44)	MIF	Secreted Signaling	PMID: 29637711; PMID: 26175090
Th2 T-cells	Early Exhausted CD8 T-cells	MIF	CD74_CD44	1.41286e-05	0	MIF_CD74_CD44	MIF - (CD74+CD44)	MIF	Secreted Signaling	PMID: 29637711; PMID: 26175090
B-cells	Effector CD8 T-cells	MIF	CD74_CD44	2.17701e-06	0	MIF_CD74_CD44	MIF - (CD74+CD44)	MIF	Secreted Signaling	PMID: 29637711; PMID: 26175090
Dendritic cells	Effector CD8 T-cells	MIF	CD74_CD44	3.82857e-06	0	MIF_CD74_CD44	MIF - (CD74+CD44)	MIF	Secreted Signaling	PMID: 29637711; PMID: 26175090
Early Exhausted CD8 T-cells	Effector CD8 T-cells	MIF	CD74_CD44	5.57356e-06	0	MIF_CD74_CD44	MIF - (CD74+CD44)	MIF	Secreted Signaling	PMID: 29637711; PMID: 26175090
Effector Memory CD8 T-cells	Effector CD8 T-cells	MIF	CD74_CD44	1.23322e-05	0.01	MIF_CD74_CD44	MIF - (CD74+CD44)	MIF	Secreted Signaling	PMID: 29637711; PMID: 26175090
Endothelial cells	Effector CD8 T-cells	MIF	CD74_CD44	1.72924e-05	0	MIF_CD74_CD44	MIF - (CD74+CD44)	MIF	Secreted Signaling	PMID: 29637711; PMID: 26175090
EnEpi cells	Effector CD8 T-cells	MIF	CD74_CD44	7.44589e-06	0	MIF_CD74_CD44	MIF - (CD74+CD44)	MIF	Secreted Signaling	PMID: 29637711; PMID: 26175090
EnS cells	Effector CD8 T-cells	MIF	CD74_CD44	3.78733e-05	0	MIF_CD74_CD44	MIF - (CD74+CD44)	MIF	Secreted Signaling	PMID: 29637711; PMID: 26175090
Exhausted CD8 T-cells	Effector CD8 T-cells	MIF	CD74_CD44	1.93217e-06	0	MIF_CD74_CD44	MIF - (CD74+CD44)	MIF	Secreted Signaling	PMID: 29637711; PMID: 26175090
γδ T-cells	Effector CD8 T-cells	MIF	CD74_CD44	1.04587e-05	0	MIF_CD74_CD44	MIF - (CD74+CD44)	MIF	Secreted Signaling	PMID: 29637711; PMID: 26175090
Mesenchymal cells	Effector CD8 T-cells	MIF	CD74_CD44	4.75346e-05	0	MIF_CD74_CD44	MIF - (CD74+CD44)	MIF	Secreted Signaling	PMID: 29637711; PMID: 26175090
Mesothelial cells	Effector CD8 T-cells	MIF	CD74_CD44	6.08204e-06	0	MIF_CD74_CD44	MIF - (CD74+CD44)	MIF	Secreted Signaling	PMID: 29637711; PMID: 26175090
NK cells	Effector CD8 T-cells	MIF	CD74_CD44	1.09482e-05	0	MIF_CD74_CD44	MIF - (CD74+CD44)	MIF	Secreted Signaling	PMID: 29637711; PMID: 26175090
Resident Memory CD8 T-cells	Effector CD8 T-cells	MIF	CD74_CD44	8.47654e-06	0	MIF_CD74_CD44	MIF - (CD74+CD44)	MIF	Secreted Signaling	PMID: 29637711; PMID: 26175090
Smooth muscle cells	Effector CD8 T-cells	MIF	CD74_CD44	3.02114e-05	0	MIF_CD74_CD44	MIF - (CD74+CD44)	MIF	Secreted Signaling	PMID: 29637711; PMID: 26175090
Th17 T-cells	Effector CD8 T-cells	MIF	CD74_CD44	4.74338e-07	0	MIF_CD74_CD44	MIF - (CD74+CD44)	MIF	Secreted Signaling	PMID: 29637711; PMID: 26175090
Th2 T-cells	Effector CD8 T-cells	MIF	CD74_CD44	3.56513e-06	0	MIF_CD74_CD44	MIF - (CD74+CD44)	MIF	Secreted Signaling	PMID: 29637711; PMID: 26175090
B-cells	Effector Memory CD8 T-cells	MIF	CD74_CD44	1.14301e-05	0	MIF_CD74_CD44	MIF - (CD74+CD44)	MIF	Secreted Signaling	PMID: 29637711; PMID: 26175090
Dendritic cells	Effector Memory CD8 T-cells	MIF	CD74_CD44	2.0101e-05	0	MIF_CD74_CD44	MIF - (CD74+CD44)	MIF	Secreted Signaling	PMID: 29637711; PMID: 26175090
Early Exhausted CD8 T-cells	Effector Memory CD8 T-cells	MIF	CD74_CD44	2.92616e-05	0	MIF_CD74_CD44	MIF - (CD74+CD44)	MIF	Secreted Signaling	PMID: 29637711; PMID: 26175090
Effector CD8 T-cells	Effector Memory CD8 T-cells	MIF	CD74_CD44	1.25261e-05	0	MIF_CD74_CD44	MIF - (CD74+CD44)	MIF	Secreted Signaling	PMID: 29637711; PMID: 26175090
Effector Memory CD8 T-cells	Effector Memory CD8 T-cells	MIF	CD74_CD44	6.47493e-05	0	MIF_CD74_CD44	MIF - (CD74+CD44)	MIF	Secreted Signaling	PMID: 29637711; PMID: 26175090
Endothelial cells	Effector Memory CD8 T-cells	MIF	CD74_CD44	9.07684e-05	0	MIF_CD74_CD44	MIF - (CD74+CD44)	MIF	Secreted Signaling	PMID: 29637711; PMID: 26175090
EnEpi cells	Effector Memory CD8 T-cells	MIF	CD74_CD44	3.90732e-05	0	MIF_CD74_CD44	MIF - (CD74+CD44)	MIF	Secreted Signaling	PMID: 29637711; PMID: 26175090
EnS cells	Effector Memory CD8 T-cells	MIF	CD74_CD44	0.000198633	0	MIF_CD74_CD44	MIF - (CD74+CD44)	MIF	Secreted Signaling	PMID: 29637711; PMID: 26175090
Exhausted CD8 T-cells	Effector Memory CD8 T-cells	MIF	CD74_CD44	1.01429e-05	0	MIF_CD74_CD44	MIF - (CD74+CD44)	MIF	Secreted Signaling	PMID: 29637711; PMID: 26175090
γδ T-cells	Effector Memory CD8 T-cells	MIF	CD74_CD44	5.49023e-05	0	MIF_CD74_CD44	MIF - (CD74+CD44)	MIF	Secreted Signaling	PMID: 29637711; PMID: 26175090
Mesenchymal cells	Effector Memory CD8 T-cells	MIF	CD74_CD44	0.000249549	0	MIF_CD74_CD44	MIF - (CD74+CD44)	MIF	Secreted Signaling	PMID: 29637711; PMID: 26175090
Mesothelial cells	Effector Memory CD8 T-cells	MIF	CD74_CD44	3.18915e-05	0	MIF_CD74_CD44	MIF - (CD74+CD44)	MIF	Secreted Signaling	PMID: 29637711; PMID: 26175090
NK cells	Effector Memory CD8 T-cells	MIF	CD74_CD44	5.74201e-05	0	MIF_CD74_CD44	MIF - (CD74+CD44)	MIF	Secreted Signaling	PMID: 29637711; PMID: 26175090
Plasmablast/Plasma cells	Effector Memory CD8 T-cells	MIF	CD74_CD44	3.69673e-06	0	MIF_CD74_CD44	MIF - (CD74+CD44)	MIF	Secreted Signaling	PMID: 29637711; PMID: 26175090
Resident Memory CD8 T-cells	Effector Memory CD8 T-cells	MIF	CD74_CD44	4.44952e-05	0	MIF_CD74_CD44	MIF - (CD74+CD44)	MIF	Secreted Signaling	PMID: 29637711; PMID: 26175090
Smooth muscle cells	Effector Memory CD8 T-cells	MIF	CD74_CD44	0.000158472	0	MIF_CD74_CD44	MIF - (CD74+CD44)	MIF	Secreted Signaling	PMID: 29637711; PMID: 26175090
Th17 T-cells	Effector Memory CD8 T-cells	MIF	CD74_CD44	2.49025e-06	0	MIF_CD74_CD44	MIF - (CD74+CD44)	MIF	Secreted Signaling	PMID: 29637711; PMID: 26175090
Th2 T-cells	Effector Memory CD8 T-cells	MIF	CD74_CD44	1.87167e-05	0	MIF_CD74_CD44	MIF - (CD74+CD44)	MIF	Secreted Signaling	PMID: 29637711; PMID: 26175090
EnS cells	EnEpi cells	MIF	CD74_CD44	1.38153e-05	0	MIF_CD74_CD44	MIF - (CD74+CD44)	MIF	Secreted Signaling	PMID: 29637711; PMID: 26175090
Mesothelial cells	EnEpi cells	MIF	CD74_CD44	2.22397e-06	0	MIF_CD74_CD44	MIF - (CD74+CD44)	MIF	Secreted Signaling	PMID: 29637711; PMID: 26175090
NK cells	EnEpi cells	MIF	CD74_CD44	3.99321e-06	0	MIF_CD74_CD44	MIF - (CD74+CD44)	MIF	Secreted Signaling	PMID: 29637711; PMID: 26175090
Smooth muscle cells	EnEpi cells	MIF	CD74_CD44	1.10017e-05	0	MIF_CD74_CD44	MIF - (CD74+CD44)	MIF	Secreted Signaling	PMID: 29637711; PMID: 26175090
B-cells	Exhausted CD8 T-cells	MIF	CD74_CD44	2.64928e-06	0	MIF_CD74_CD44	MIF - (CD74+CD44)	MIF	Secreted Signaling	PMID: 29637711; PMID: 26175090
Dendritic cells	Exhausted CD8 T-cells	MIF	CD74_CD44	4.657e-06	0	MIF_CD74_CD44	MIF - (CD74+CD44)	MIF	Secreted Signaling	PMID: 29637711; PMID: 26175090
Early Exhausted CD8 T-cells	Exhausted CD8 T-cells	MIF	CD74_CD44	6.77342e-06	0	MIF_CD74_CD44	MIF - (CD74+CD44)	MIF	Secreted Signaling	PMID: 29637711; PMID: 26175090
Effector CD8 T-cells	Exhausted CD8 T-cells	MIF	CD74_CD44	2.90498e-06	0	MIF_CD74_CD44	MIF - (CD74+CD44)	MIF	Secreted Signaling	PMID: 29637711; PMID: 26175090
Effector Memory CD8 T-cells	Exhausted CD8 T-cells	MIF	CD74_CD44	1.50117e-05	0	MIF_CD74_CD44	MIF - (CD74+CD44)	MIF	Secreted Signaling	PMID: 29637711; PMID: 26175090
Endothelial cells	Exhausted CD8 T-cells	MIF	CD74_CD44	2.09106e-05	0	MIF_CD74_CD44	MIF - (CD74+CD44)	MIF	Secreted Signaling	PMID: 29637711; PMID: 26175090
EnEpi cells	Exhausted CD8 T-cells	MIF	CD74_CD44	8.94298e-06	0	MIF_CD74_CD44	MIF - (CD74+CD44)	MIF	Secreted Signaling	PMID: 29637711; PMID: 26175090
EnS cells	Exhausted CD8 T-cells	MIF	CD74_CD44	4.48567e-05	0	MIF_CD74_CD44	MIF - (CD74+CD44)	MIF	Secreted Signaling	PMID: 29637711; PMID: 26175090
Exhausted CD8 T-cells	Exhausted CD8 T-cells	MIF	CD74_CD44	2.34142e-06	0	MIF_CD74_CD44	MIF - (CD74+CD44)	MIF	Secreted Signaling	PMID: 29637711; PMID: 26175090
γδ T-cells	Exhausted CD8 T-cells	MIF	CD74_CD44	1.26717e-05	0	MIF_CD74_CD44	MIF - (CD74+CD44)	MIF	Secreted Signaling	PMID: 29637711; PMID: 26175090
Macrophages M2	Exhausted CD8 T-cells	MIF	CD74_CD44	1.78565e-06	0	MIF_CD74_CD44	MIF - (CD74+CD44)	MIF	Secreted Signaling	PMID: 29637711; PMID: 26175090
Mast cells	Exhausted CD8 T-cells	MIF	CD74_CD44	5.35722e-07	0	MIF_CD74_CD44	MIF - (CD74+CD44)	MIF	Secreted Signaling	PMID: 29637711; PMID: 26175090
Mesenchymal cells	Exhausted CD8 T-cells	MIF	CD74_CD44	5.76992e-05	0	MIF_CD74_CD44	MIF - (CD74+CD44)	MIF	Secreted Signaling	PMID: 29637711; PMID: 26175090
Mesothelial cells	Exhausted CD8 T-cells	MIF	CD74_CD44	7.16623e-06	0	MIF_CD74_CD44	MIF - (CD74+CD44)	MIF	Secreted Signaling	PMID: 29637711; PMID: 26175090
NK cells	Exhausted CD8 T-cells	MIF	CD74_CD44	1.29699e-05	0	MIF_CD74_CD44	MIF - (CD74+CD44)	MIF	Secreted Signaling	PMID: 29637711; PMID: 26175090
Plasmablast/Plasma cells	Exhausted CD8 T-cells	MIF	CD74_CD44	8.57078e-07	0	MIF_CD74_CD44	MIF - (CD74+CD44)	MIF	Secreted Signaling	PMID: 29637711; PMID: 26175090
Resident Memory CD8 T-cells	Exhausted CD8 T-cells	MIF	CD74_CD44	1.02586e-05	0	MIF_CD74_CD44	MIF - (CD74+CD44)	MIF	Secreted Signaling	PMID: 29637711; PMID: 26175090
Smooth muscle cells	Exhausted CD8 T-cells	MIF	CD74_CD44	3.59128e-05	0	MIF_CD74_CD44	MIF - (CD74+CD44)	MIF	Secreted Signaling	PMID: 29637711; PMID: 26175090
Th17 T-cells	Exhausted CD8 T-cells	MIF	CD74_CD44	5.76099e-07	0	MIF_CD74_CD44	MIF - (CD74+CD44)	MIF	Secreted Signaling	PMID: 29637711; PMID: 26175090
Th2 T-cells	Exhausted CD8 T-cells	MIF	CD74_CD44	4.32956e-06	0	MIF_CD74_CD44	MIF - (CD74+CD44)	MIF	Secreted Signaling	PMID: 29637711; PMID: 26175090
B-cells	γδ T-cells	MIF	CD74_CD44	6.37766e-06	0	MIF_CD74_CD44	MIF - (CD74+CD44)	MIF	Secreted Signaling	PMID: 29637711; PMID: 26175090
Dendritic cells	γδ T-cells	MIF	CD74_CD44	1.12156e-05	0	MIF_CD74_CD44	MIF - (CD74+CD44)	MIF	Secreted Signaling	PMID: 29637711; PMID: 26175090
Early Exhausted CD8 T-cells	γδ T-cells	MIF	CD74_CD44	1.63262e-05	0	MIF_CD74_CD44	MIF - (CD74+CD44)	MIF	Secreted Signaling	PMID: 29637711; PMID: 26175090
Effector CD8 T-cells	γδ T-cells	MIF	CD74_CD44	6.9894e-06	0	MIF_CD74_CD44	MIF - (CD74+CD44)	MIF	Secreted Signaling	PMID: 29637711; PMID: 26175090
Effector Memory CD8 T-cells	γδ T-cells	MIF	CD74_CD44	3.61287e-05	0	MIF_CD74_CD44	MIF - (CD74+CD44)	MIF	Secreted Signaling	PMID: 29637711; PMID: 26175090
Endothelial cells	γδ T-cells	MIF	CD74_CD44	5.06321e-05	0	MIF_CD74_CD44	MIF - (CD74+CD44)	MIF	Secreted Signaling	PMID: 29637711; PMID: 26175090
EnEpi cells	γδ T-cells	MIF	CD74_CD44	2.17892e-05	0	MIF_CD74_CD44	MIF - (CD74+CD44)	MIF	Secreted Signaling	PMID: 29637711; PMID: 26175090
EnS cells	γδ T-cells	MIF	CD74_CD44	0.000110699	0	MIF_CD74_CD44	MIF - (CD74+CD44)	MIF	Secreted Signaling	PMID: 29637711; PMID: 26175090
Exhausted CD8 T-cells	γδ T-cells	MIF	CD74_CD44	5.6584e-06	0	MIF_CD74_CD44	MIF - (CD74+CD44)	MIF	Secreted Signaling	PMID: 29637711; PMID: 26175090
γδ T-cells	γδ T-cells	MIF	CD74_CD44	3.06281e-05	0	MIF_CD74_CD44	MIF - (CD74+CD44)	MIF	Secreted Signaling	PMID: 29637711; PMID: 26175090
Mesenchymal cells	γδ T-cells	MIF	CD74_CD44	0.000139226	0	MIF_CD74_CD44	MIF - (CD74+CD44)	MIF	Secreted Signaling	PMID: 29637711; PMID: 26175090
Mesothelial cells	γδ T-cells	MIF	CD74_CD44	1.77692e-05	0	MIF_CD74_CD44	MIF - (CD74+CD44)	MIF	Secreted Signaling	PMID: 29637711; PMID: 26175090
NK cells	γδ T-cells	MIF	CD74_CD44	3.20009e-05	0	MIF_CD74_CD44	MIF - (CD74+CD44)	MIF	Secreted Signaling	PMID: 29637711; PMID: 26175090
Plasmablast/Plasma cells	γδ T-cells	MIF	CD74_CD44	2.0627e-06	0	MIF_CD74_CD44	MIF - (CD74+CD44)	MIF	Secreted Signaling	PMID: 29637711; PMID: 26175090
Resident Memory CD8 T-cells	γδ T-cells	MIF	CD74_CD44	2.48211e-05	0	MIF_CD74_CD44	MIF - (CD74+CD44)	MIF	Secreted Signaling	PMID: 29637711; PMID: 26175090
Smooth muscle cells	γδ T-cells	MIF	CD74_CD44	8.83316e-05	0	MIF_CD74_CD44	MIF - (CD74+CD44)	MIF	Secreted Signaling	PMID: 29637711; PMID: 26175090
Th17 T-cells	γδ T-cells	MIF	CD74_CD44	1.38937e-06	0	MIF_CD74_CD44	MIF - (CD74+CD44)	MIF	Secreted Signaling	PMID: 29637711; PMID: 26175090
Th2 T-cells	γδ T-cells	MIF	CD74_CD44	1.04424e-05	0	MIF_CD74_CD44	MIF - (CD74+CD44)	MIF	Secreted Signaling	PMID: 29637711; PMID: 26175090
B-cells	Macrophages M1	MIF	CD74_CD44	1.16128e-06	0	MIF_CD74_CD44	MIF - (CD74+CD44)	MIF	Secreted Signaling	PMID: 29637711; PMID: 26175090
Dendritic cells	Macrophages M1	MIF	CD74_CD44	2.04106e-06	0	MIF_CD74_CD44	MIF - (CD74+CD44)	MIF	Secreted Signaling	PMID: 29637711; PMID: 26175090
Early Exhausted CD8 T-cells	Macrophages M1	MIF	CD74_CD44	2.96786e-06	0	MIF_CD74_CD44	MIF - (CD74+CD44)	MIF	Secreted Signaling	PMID: 29637711; PMID: 26175090
Effector CD8 T-cells	Macrophages M1	MIF	CD74_CD44	1.27358e-06	0	MIF_CD74_CD44	MIF - (CD74+CD44)	MIF	Secreted Signaling	PMID: 29637711; PMID: 26175090
Effector Memory CD8 T-cells	Macrophages M1	MIF	CD74_CD44	6.58072e-06	0	MIF_CD74_CD44	MIF - (CD74+CD44)	MIF	Secreted Signaling	PMID: 29637711; PMID: 26175090
Endothelial cells	Macrophages M1	MIF	CD74_CD44	9.14905e-06	0	MIF_CD74_CD44	MIF - (CD74+CD44)	MIF	Secreted Signaling	PMID: 29637711; PMID: 26175090
EnEpi cells	Macrophages M1	MIF	CD74_CD44	3.90521e-06	0	MIF_CD74_CD44	MIF - (CD74+CD44)	MIF	Secreted Signaling	PMID: 29637711; PMID: 26175090
EnS cells	Macrophages M1	MIF	CD74_CD44	1.95104e-05	0	MIF_CD74_CD44	MIF - (CD74+CD44)	MIF	Secreted Signaling	PMID: 29637711; PMID: 26175090
Exhausted CD8 T-cells	Macrophages M1	MIF	CD74_CD44	1.02507e-06	0	MIF_CD74_CD44	MIF - (CD74+CD44)	MIF	Secreted Signaling	PMID: 29637711; PMID: 26175090
γδ T-cells	Macrophages M1	MIF	CD74_CD44	5.54737e-06	0	MIF_CD74_CD44	MIF - (CD74+CD44)	MIF	Secreted Signaling	PMID: 29637711; PMID: 26175090
Macrophages M2	Macrophages M1	MIF	CD74_CD44	7.83353e-07	0	MIF_CD74_CD44	MIF - (CD74+CD44)	MIF	Secreted Signaling	PMID: 29637711; PMID: 26175090
Mast cells	Macrophages M1	MIF	CD74_CD44	2.35019e-07	0	MIF_CD74_CD44	MIF - (CD74+CD44)	MIF	Secreted Signaling	PMID: 29637711; PMID: 26175090
Mesenchymal cells	Macrophages M1	MIF	CD74_CD44	2.52729e-05	0	MIF_CD74_CD44	MIF - (CD74+CD44)	MIF	Secreted Signaling	PMID: 29637711; PMID: 26175090
Mesothelial cells	Macrophages M1	MIF	CD74_CD44	3.11243e-06	0	MIF_CD74_CD44	MIF - (CD74+CD44)	MIF	Secreted Signaling	PMID: 29637711; PMID: 26175090
NK cells	Macrophages M1	MIF	CD74_CD44	5.64165e-06	0	MIF_CD74_CD44	MIF - (CD74+CD44)	MIF	Secreted Signaling	PMID: 29637711; PMID: 26175090
Plasmablast/Plasma cells	Macrophages M1	MIF	CD74_CD44	3.75721e-07	0	MIF_CD74_CD44	MIF - (CD74+CD44)	MIF	Secreted Signaling	PMID: 29637711; PMID: 26175090
Resident Memory CD8 T-cells	Macrophages M1	MIF	CD74_CD44	4.48955e-06	0	MIF_CD74_CD44	MIF - (CD74+CD44)	MIF	Secreted Signaling	PMID: 29637711; PMID: 26175090
Smooth muscle cells	Macrophages M1	MIF	CD74_CD44	1.56363e-05	0	MIF_CD74_CD44	MIF - (CD74+CD44)	MIF	Secreted Signaling	PMID: 29637711; PMID: 26175090
Th17 T-cells	Macrophages M1	MIF	CD74_CD44	2.5238e-07	0	MIF_CD74_CD44	MIF - (CD74+CD44)	MIF	Secreted Signaling	PMID: 29637711; PMID: 26175090
Th2 T-cells	Macrophages M1	MIF	CD74_CD44	1.89666e-06	0	MIF_CD74_CD44	MIF - (CD74+CD44)	MIF	Secreted Signaling	PMID: 29637711; PMID: 26175090
B-cells	Macrophages M2	MIF	CD74_CD44	7.42426e-06	0	MIF_CD74_CD44	MIF - (CD74+CD44)	MIF	Secreted Signaling	PMID: 29637711; PMID: 26175090
Dendritic cells	Macrophages M2	MIF	CD74_CD44	1.3045e-05	0	MIF_CD74_CD44	MIF - (CD74+CD44)	MIF	Secreted Signaling	PMID: 29637711; PMID: 26175090
Early Exhausted CD8 T-cells	Macrophages M2	MIF	CD74_CD44	1.89572e-05	0	MIF_CD74_CD44	MIF - (CD74+CD44)	MIF	Secreted Signaling	PMID: 29637711; PMID: 26175090
Effector CD8 T-cells	Macrophages M2	MIF	CD74_CD44	8.14535e-06	0	MIF_CD74_CD44	MIF - (CD74+CD44)	MIF	Secreted Signaling	PMID: 29637711; PMID: 26175090
Effector Memory CD8 T-cells	Macrophages M2	MIF	CD74_CD44	4.20794e-05	0	MIF_CD74_CD44	MIF - (CD74+CD44)	MIF	Secreted Signaling	PMID: 29637711; PMID: 26175090
Endothelial cells	Macrophages M2	MIF	CD74_CD44	5.82518e-05	0	MIF_CD74_CD44	MIF - (CD74+CD44)	MIF	Secreted Signaling	PMID: 29637711; PMID: 26175090
EnEpi cells	Macrophages M2	MIF	CD74_CD44	2.4757e-05	0	MIF_CD74_CD44	MIF - (CD74+CD44)	MIF	Secreted Signaling	PMID: 29637711; PMID: 26175090
EnS cells	Macrophages M2	MIF	CD74_CD44	0.000122613	0	MIF_CD74_CD44	MIF - (CD74+CD44)	MIF	Secreted Signaling	PMID: 29637711; PMID: 26175090
Exhausted CD8 T-cells	Macrophages M2	MIF	CD74_CD44	6.53557e-06	0	MIF_CD74_CD44	MIF - (CD74+CD44)	MIF	Secreted Signaling	PMID: 29637711; PMID: 26175090
γδ T-cells	Macrophages M2	MIF	CD74_CD44	3.53643e-05	0	MIF_CD74_CD44	MIF - (CD74+CD44)	MIF	Secreted Signaling	PMID: 29637711; PMID: 26175090
Macrophages M2	Macrophages M2	MIF	CD74_CD44	5.01728e-06	0	MIF_CD74_CD44	MIF - (CD74+CD44)	MIF	Secreted Signaling	PMID: 29637711; PMID: 26175090
Mast cells	Macrophages M2	MIF	CD74_CD44	1.50528e-06	0	MIF_CD74_CD44	MIF - (CD74+CD44)	MIF	Secreted Signaling	PMID: 29637711; PMID: 26175090
Mesenchymal cells	Macrophages M2	MIF	CD74_CD44	0.000161307	0	MIF_CD74_CD44	MIF - (CD74+CD44)	MIF	Secreted Signaling	PMID: 29637711; PMID: 26175090
Mesothelial cells	Macrophages M2	MIF	CD74_CD44	1.94981e-05	0	MIF_CD74_CD44	MIF - (CD74+CD44)	MIF	Secreted Signaling	PMID: 29637711; PMID: 26175090
NK cells	Macrophages M2	MIF	CD74_CD44	3.54599e-05	0	MIF_CD74_CD44	MIF - (CD74+CD44)	MIF	Secreted Signaling	PMID: 29637711; PMID: 26175090
Plasmablast/Plasma cells	Macrophages M2	MIF	CD74_CD44	2.40252e-06	0	MIF_CD74_CD44	MIF - (CD74+CD44)	MIF	Secreted Signaling	PMID: 29637711; PMID: 26175090
Resident Memory CD8 T-cells	Macrophages M2	MIF	CD74_CD44	2.86001e-05	0	MIF_CD74_CD44	MIF - (CD74+CD44)	MIF	Secreted Signaling	PMID: 29637711; PMID: 26175090
Smooth muscle cells	Macrophages M2	MIF	CD74_CD44	9.84873e-05	0	MIF_CD74_CD44	MIF - (CD74+CD44)	MIF	Secreted Signaling	PMID: 29637711; PMID: 26175090
Th17 T-cells	Macrophages M2	MIF	CD74_CD44	1.61144e-06	0	MIF_CD74_CD44	MIF - (CD74+CD44)	MIF	Secreted Signaling	PMID: 29637711; PMID: 26175090
Th2 T-cells	Macrophages M2	MIF	CD74_CD44	1.21094e-05	0	MIF_CD74_CD44	MIF - (CD74+CD44)	MIF	Secreted Signaling	PMID: 29637711; PMID: 26175090
Endothelial cells	Plasmablast/Plasma cells	MIF	CD74_CD44	3.72674e-06	0	MIF_CD74_CD44	MIF - (CD74+CD44)	MIF	Secreted Signaling	PMID: 29637711; PMID: 26175090
EnEpi cells	Plasmablast/Plasma cells	MIF	CD74_CD44	1.60647e-06	0	MIF_CD74_CD44	MIF - (CD74+CD44)	MIF	Secreted Signaling	PMID: 29637711; PMID: 26175090
EnS cells	Plasmablast/Plasma cells	MIF	CD74_CD44	8.19022e-06	0	MIF_CD74_CD44	MIF - (CD74+CD44)	MIF	Secreted Signaling	PMID: 29637711; PMID: 26175090
Exhausted CD8 T-cells	Plasmablast/Plasma cells	MIF	CD74_CD44	4.16264e-07	0	MIF_CD74_CD44	MIF - (CD74+CD44)	MIF	Secreted Signaling	PMID: 29637711; PMID: 26175090
γδ T-cells	Plasmablast/Plasma cells	MIF	CD74_CD44	2.25328e-06	0	MIF_CD74_CD44	MIF - (CD74+CD44)	MIF	Secreted Signaling	PMID: 29637711; PMID: 26175090
Mesenchymal cells	Plasmablast/Plasma cells	MIF	CD74_CD44	1.0238e-05	0.01	MIF_CD74_CD44	MIF - (CD74+CD44)	MIF	Secreted Signaling	PMID: 29637711; PMID: 26175090
Mesothelial cells	Plasmablast/Plasma cells	MIF	CD74_CD44	1.3164e-06	0	MIF_CD74_CD44	MIF - (CD74+CD44)	MIF	Secreted Signaling	PMID: 29637711; PMID: 26175090
NK cells	Plasmablast/Plasma cells	MIF	CD74_CD44	2.36749e-06	0	MIF_CD74_CD44	MIF - (CD74+CD44)	MIF	Secreted Signaling	PMID: 29637711; PMID: 26175090
Resident Memory CD8 T-cells	Plasmablast/Plasma cells	MIF	CD74_CD44	1.82656e-06	0	MIF_CD74_CD44	MIF - (CD74+CD44)	MIF	Secreted Signaling	PMID: 29637711; PMID: 26175090
Smooth muscle cells	Plasmablast/Plasma cells	MIF	CD74_CD44	6.52934e-06	0	MIF_CD74_CD44	MIF - (CD74+CD44)	MIF	Secreted Signaling	PMID: 29637711; PMID: 26175090
B-cells	Resident Memory CD8 T-cells	MIF	CD74_CD44	4.05395e-06	0.02	MIF_CD74_CD44	MIF - (CD74+CD44)	MIF	Secreted Signaling	PMID: 29637711; PMID: 26175090
Dendritic cells	Resident Memory CD8 T-cells	MIF	CD74_CD44	7.12953e-06	0	MIF_CD74_CD44	MIF - (CD74+CD44)	MIF	Secreted Signaling	PMID: 29637711; PMID: 26175090
Early Exhausted CD8 T-cells	Resident Memory CD8 T-cells	MIF	CD74_CD44	1.03793e-05	0	MIF_CD74_CD44	MIF - (CD74+CD44)	MIF	Secreted Signaling	PMID: 29637711; PMID: 26175090
Endothelial cells	Resident Memory CD8 T-cells	MIF	CD74_CD44	3.22066e-05	0	MIF_CD74_CD44	MIF - (CD74+CD44)	MIF	Secreted Signaling	PMID: 29637711; PMID: 26175090
EnEpi cells	Resident Memory CD8 T-cells	MIF	CD74_CD44	1.38702e-05	0	MIF_CD74_CD44	MIF - (CD74+CD44)	MIF	Secreted Signaling	PMID: 29637711; PMID: 26175090
EnS cells	Resident Memory CD8 T-cells	MIF	CD74_CD44	7.05763e-05	0	MIF_CD74_CD44	MIF - (CD74+CD44)	MIF	Secreted Signaling	PMID: 29637711; PMID: 26175090
Exhausted CD8 T-cells	Resident Memory CD8 T-cells	MIF	CD74_CD44	3.59841e-06	0	MIF_CD74_CD44	MIF - (CD74+CD44)	MIF	Secreted Signaling	PMID: 29637711; PMID: 26175090
γδ T-cells	Resident Memory CD8 T-cells	MIF	CD74_CD44	1.9478e-05	0	MIF_CD74_CD44	MIF - (CD74+CD44)	MIF	Secreted Signaling	PMID: 29637711; PMID: 26175090
Mesenchymal cells	Resident Memory CD8 T-cells	MIF	CD74_CD44	8.85232e-05	0	MIF_CD74_CD44	MIF - (CD74+CD44)	MIF	Secreted Signaling	PMID: 29637711; PMID: 26175090
Mesothelial cells	Resident Memory CD8 T-cells	MIF	CD74_CD44	1.13353e-05	0	MIF_CD74_CD44	MIF - (CD74+CD44)	MIF	Secreted Signaling	PMID: 29637711; PMID: 26175090
NK cells	Resident Memory CD8 T-cells	MIF	CD74_CD44	2.04017e-05	0	MIF_CD74_CD44	MIF - (CD74+CD44)	MIF	Secreted Signaling	PMID: 29637711; PMID: 26175090
Resident Memory CD8 T-cells	Resident Memory CD8 T-cells	MIF	CD74_CD44	1.5787e-05	0	MIF_CD74_CD44	MIF - (CD74+CD44)	MIF	Secreted Signaling	PMID: 29637711; PMID: 26175090
Smooth muscle cells	Resident Memory CD8 T-cells	MIF	CD74_CD44	5.6293e-05	0	MIF_CD74_CD44	MIF - (CD74+CD44)	MIF	Secreted Signaling	PMID: 29637711; PMID: 26175090
Th17 T-cells	Resident Memory CD8 T-cells	MIF	CD74_CD44	8.83342e-07	0	MIF_CD74_CD44	MIF - (CD74+CD44)	MIF	Secreted Signaling	PMID: 29637711; PMID: 26175090
Th2 T-cells	Resident Memory CD8 T-cells	MIF	CD74_CD44	6.63922e-06	0	MIF_CD74_CD44	MIF - (CD74+CD44)	MIF	Secreted Signaling	PMID: 29637711; PMID: 26175090
B-cells	Th17 T-cells	MIF	CD74_CD44	3.65224e-07	0	MIF_CD74_CD44	MIF - (CD74+CD44)	MIF	Secreted Signaling	PMID: 29637711; PMID: 26175090
Dendritic cells	Th17 T-cells	MIF	CD74_CD44	6.4227e-07	0	MIF_CD74_CD44	MIF - (CD74+CD44)	MIF	Secreted Signaling	PMID: 29637711; PMID: 26175090
Early Exhausted CD8 T-cells	Th17 T-cells	MIF	CD74_CD44	9.34923e-07	0	MIF_CD74_CD44	MIF - (CD74+CD44)	MIF	Secreted Signaling	PMID: 29637711; PMID: 26175090
Effector CD8 T-cells	Th17 T-cells	MIF	CD74_CD44	4.00258e-07	0	MIF_CD74_CD44	MIF - (CD74+CD44)	MIF	Secreted Signaling	PMID: 29637711; PMID: 26175090
Effector Memory CD8 T-cells	Th17 T-cells	MIF	CD74_CD44	2.06896e-06	0	MIF_CD74_CD44	MIF - (CD74+CD44)	MIF	Secreted Signaling	PMID: 29637711; PMID: 26175090
Endothelial cells	Th17 T-cells	MIF	CD74_CD44	2.89931e-06	0	MIF_CD74_CD44	MIF - (CD74+CD44)	MIF	Secreted Signaling	PMID: 29637711; PMID: 26175090
EnEpi cells	Th17 T-cells	MIF	CD74_CD44	1.24761e-06	0	MIF_CD74_CD44	MIF - (CD74+CD44)	MIF	Secreted Signaling	PMID: 29637711; PMID: 26175090
EnS cells	Th17 T-cells	MIF	CD74_CD44	6.33746e-06	0	MIF_CD74_CD44	MIF - (CD74+CD44)	MIF	Secreted Signaling	PMID: 29637711; PMID: 26175090
Exhausted CD8 T-cells	Th17 T-cells	MIF	CD74_CD44	3.2402e-07	0	MIF_CD74_CD44	MIF - (CD74+CD44)	MIF	Secreted Signaling	PMID: 29637711; PMID: 26175090
γδ T-cells	Th17 T-cells	MIF	CD74_CD44	1.75387e-06	0	MIF_CD74_CD44	MIF - (CD74+CD44)	MIF	Secreted Signaling	PMID: 29637711; PMID: 26175090
Mesenchymal cells	Th17 T-cells	MIF	CD74_CD44	7.97269e-06	0	MIF_CD74_CD44	MIF - (CD74+CD44)	MIF	Secreted Signaling	PMID: 29637711; PMID: 26175090
Mesothelial cells	Th17 T-cells	MIF	CD74_CD44	1.01722e-06	0	MIF_CD74_CD44	MIF - (CD74+CD44)	MIF	Secreted Signaling	PMID: 29637711; PMID: 26175090
NK cells	Th17 T-cells	MIF	CD74_CD44	1.83204e-06	0	MIF_CD74_CD44	MIF - (CD74+CD44)	MIF	Secreted Signaling	PMID: 29637711; PMID: 26175090
Plasmablast/Plasma cells	Th17 T-cells	MIF	CD74_CD44	1.18123e-07	0	MIF_CD74_CD44	MIF - (CD74+CD44)	MIF	Secreted Signaling	PMID: 29637711; PMID: 26175090
Resident Memory CD8 T-cells	Th17 T-cells	MIF	CD74_CD44	1.42132e-06	0	MIF_CD74_CD44	MIF - (CD74+CD44)	MIF	Secreted Signaling	PMID: 29637711; PMID: 26175090
Smooth muscle cells	Th17 T-cells	MIF	CD74_CD44	5.05713e-06	0	MIF_CD74_CD44	MIF - (CD74+CD44)	MIF	Secreted Signaling	PMID: 29637711; PMID: 26175090
Th17 T-cells	Th17 T-cells	MIF	CD74_CD44	7.95621e-08	0	MIF_CD74_CD44	MIF - (CD74+CD44)	MIF	Secreted Signaling	PMID: 29637711; PMID: 26175090
Th2 T-cells	Th17 T-cells	MIF	CD74_CD44	5.97984e-07	0	MIF_CD74_CD44	MIF - (CD74+CD44)	MIF	Secreted Signaling	PMID: 29637711; PMID: 26175090
B-cells	Th2 T-cells	MIF	CD74_CD44	2.61602e-06	0	MIF_CD74_CD44	MIF - (CD74+CD44)	MIF	Secreted Signaling	PMID: 29637711; PMID: 26175090
Dendritic cells	Th2 T-cells	MIF	CD74_CD44	4.60051e-06	0	MIF_CD74_CD44	MIF - (CD74+CD44)	MIF	Secreted Signaling	PMID: 29637711; PMID: 26175090
Early Exhausted CD8 T-cells	Th2 T-cells	MIF	CD74_CD44	6.69693e-06	0	MIF_CD74_CD44	MIF - (CD74+CD44)	MIF	Secreted Signaling	PMID: 29637711; PMID: 26175090
Effector CD8 T-cells	Th2 T-cells	MIF	CD74_CD44	2.86692e-06	0	MIF_CD74_CD44	MIF - (CD74+CD44)	MIF	Secreted Signaling	PMID: 29637711; PMID: 26175090
Effector Memory CD8 T-cells	Th2 T-cells	MIF	CD74_CD44	1.48194e-05	0	MIF_CD74_CD44	MIF - (CD74+CD44)	MIF	Secreted Signaling	PMID: 29637711; PMID: 26175090
Endothelial cells	Th2 T-cells	MIF	CD74_CD44	2.0771e-05	0	MIF_CD74_CD44	MIF - (CD74+CD44)	MIF	Secreted Signaling	PMID: 29637711; PMID: 26175090
EnEpi cells	Th2 T-cells	MIF	CD74_CD44	8.9398e-06	0	MIF_CD74_CD44	MIF - (CD74+CD44)	MIF	Secreted Signaling	PMID: 29637711; PMID: 26175090
EnS cells	Th2 T-cells	MIF	CD74_CD44	4.54302e-05	0	MIF_CD74_CD44	MIF - (CD74+CD44)	MIF	Secreted Signaling	PMID: 29637711; PMID: 26175090
Exhausted CD8 T-cells	Th2 T-cells	MIF	CD74_CD44	2.32117e-06	0	MIF_CD74_CD44	MIF - (CD74+CD44)	MIF	Secreted Signaling	PMID: 29637711; PMID: 26175090
γδ T-cells	Th2 T-cells	MIF	CD74_CD44	1.25642e-05	0	MIF_CD74_CD44	MIF - (CD74+CD44)	MIF	Secreted Signaling	PMID: 29637711; PMID: 26175090
Mesenchymal cells	Th2 T-cells	MIF	CD74_CD44	5.7111e-05	0	MIF_CD74_CD44	MIF - (CD74+CD44)	MIF	Secreted Signaling	PMID: 29637711; PMID: 26175090
Mesothelial cells	Th2 T-cells	MIF	CD74_CD44	7.29308e-06	0	MIF_CD74_CD44	MIF - (CD74+CD44)	MIF	Secreted Signaling	PMID: 29637711; PMID: 26175090
NK cells	Th2 T-cells	MIF	CD74_CD44	1.31329e-05	0	MIF_CD74_CD44	MIF - (CD74+CD44)	MIF	Secreted Signaling	PMID: 29637711; PMID: 26175090
Plasmablast/Plasma cells	Th2 T-cells	MIF	CD74_CD44	8.46084e-07	0	MIF_CD74_CD44	MIF - (CD74+CD44)	MIF	Secreted Signaling	PMID: 29637711; PMID: 26175090
Resident Memory CD8 T-cells	Th2 T-cells	MIF	CD74_CD44	1.01823e-05	0	MIF_CD74_CD44	MIF - (CD74+CD44)	MIF	Secreted Signaling	PMID: 29637711; PMID: 26175090
Smooth muscle cells	Th2 T-cells	MIF	CD74_CD44	3.62482e-05	0	MIF_CD74_CD44	MIF - (CD74+CD44)	MIF	Secreted Signaling	PMID: 29637711; PMID: 26175090
Th17 T-cells	Th2 T-cells	MIF	CD74_CD44	5.6992e-07	0	MIF_CD74_CD44	MIF - (CD74+CD44)	MIF	Secreted Signaling	PMID: 29637711; PMID: 26175090
Th2 T-cells	Th2 T-cells	MIF	CD74_CD44	4.2835e-06	0	MIF_CD74_CD44	MIF - (CD74+CD44)	MIF	Secreted Signaling	PMID: 29637711; PMID: 26175090
Macrophages M2	Endothelial cells	OSM	LIFR_IL6ST	2.11064e-05	0	OSM_LIFR_IL6ST	OSM - (LIFR+IL6ST)	OSM	Secreted Signaling	KEGG: hsa04060
Effector CD8 T-cells	Macrophages M2	IFNG	IFNGR1_IFNGR2	2.42735e-06	0	IFNG_IFNGR1_IFNGR2	IFNG - (IFNGR1+IFNGR2)	IFN-II	Secreted Signaling	KEGG: hsa04060
γδ T-cells	Macrophages M2	IFNG	IFNGR1_IFNGR2	4.02604e-06	0	IFNG_IFNGR1_IFNGR2	IFNG - (IFNGR1+IFNGR2)	IFN-II	Secreted Signaling	KEGG: hsa04060
Macrophages M2	EnS cells	TNF	TNFRSF1A	3.39995e-06	0	TNF_TNFRSF1A	TNF - TNFRSF1A	TNF	Secreted Signaling	KEGG: hsa04060
Macrophages M2	Macrophages M2	TNF	TNFRSF1A	1.10914e-06	0	TNF_TNFRSF1A	TNF - TNFRSF1A	TNF	Secreted Signaling	KEGG: hsa04060
Macrophages M2	Mesenchymal cells	TNF	TNFRSF1A	1.6609e-05	0	TNF_TNFRSF1A	TNF - TNFRSF1A	TNF	Secreted Signaling	KEGG: hsa04060
Macrophages M2	Mesothelial cells	TNF	TNFRSF1A	7.22315e-07	0	TNF_TNFRSF1A	TNF - TNFRSF1A	TNF	Secreted Signaling	KEGG: hsa04060
Macrophages M2	Dendritic cells	TNF	TNFRSF1B	1.80798e-06	0	TNF_TNFRSF1B	TNF - TNFRSF1B	TNF	Secreted Signaling	KEGG: hsa04060
Macrophages M2	Early Exhausted CD8 T-cells	TNF	TNFRSF1B	3.54673e-06	0	TNF_TNFRSF1B	TNF - TNFRSF1B	TNF	Secreted Signaling	KEGG: hsa04060
Macrophages M2	Exhausted CD8 T-cells	TNF	TNFRSF1B	8.99583e-07	0	TNF_TNFRSF1B	TNF - TNFRSF1B	TNF	Secreted Signaling	KEGG: hsa04060
Macrophages M2	γδ T-cells	TNF	TNFRSF1B	5.18399e-06	0	TNF_TNFRSF1B	TNF - TNFRSF1B	TNF	Secreted Signaling	KEGG: hsa04060
Macrophages M2	Macrophages M1	TNF	TNFRSF1B	3.59735e-07	0	TNF_TNFRSF1B	TNF - TNFRSF1B	TNF	Secreted Signaling	KEGG: hsa04060
Macrophages M2	Macrophages M2	TNF	TNFRSF1B	5.81054e-06	0	TNF_TNFRSF1B	TNF - TNFRSF1B	TNF	Secreted Signaling	KEGG: hsa04060
Macrophages M2	NK cells	TNF	TNFRSF1B	1.83152e-06	0	TNF_TNFRSF1B	TNF - TNFRSF1B	TNF	Secreted Signaling	KEGG: hsa04060
Macrophages M2	Th2 T-cells	TNF	TNFRSF1B	1.84423e-06	0	TNF_TNFRSF1B	TNF - TNFRSF1B	TNF	Secreted Signaling	KEGG: hsa04060
Effector CD8 T-cells	Macrophages M1	TNFSF14	TNFRSF14	8.06223e-08	0	TNFSF14_TNFRSF14	TNFSF14 - TNFRSF14	LIGHT	Secreted Signaling	KEGG: hsa04060
Effector CD8 T-cells	Macrophages M2	TNFSF14	TNFRSF14	3.61425e-07	0	TNFSF14_TNFRSF14	TNFSF14 - TNFRSF14	LIGHT	Secreted Signaling	KEGG: hsa04060
Dendritic cells	Plasmablast/Plasma cells	TNFSF13B	TNFRSF17	1.43037e-07	0	TNFSF13B_TNFRSF17	TNFSF13B - TNFRSF17	BAFF	Secreted Signaling	KEGG: hsa04060
Macrophages M1	Plasmablast/Plasma cells	TNFSF13B	TNFRSF17	4.08265e-08	0	TNFSF13B_TNFRSF17	TNFSF13B - TNFRSF17	BAFF	Secreted Signaling	KEGG: hsa04060
Macrophages M2	Plasmablast/Plasma cells	TNFSF13B	TNFRSF17	1.00338e-07	0	TNFSF13B_TNFRSF17	TNFSF13B - TNFRSF17	BAFF	Secreted Signaling	KEGG: hsa04060
Dendritic cells	B-cells	TNFSF13B	TNFRSF13C	1.34872e-06	0	TNFSF13B_TNFRSF13C	TNFSF13B - TNFRSF13C	BAFF	Secreted Signaling	KEGG: hsa04060
Macrophages M1	B-cells	TNFSF13B	TNFRSF13C	3.84223e-07	0	TNFSF13B_TNFRSF13C	TNFSF13B - TNFRSF13C	BAFF	Secreted Signaling	KEGG: hsa04060
Macrophages M2	B-cells	TNFSF13B	TNFRSF13C	9.45913e-07	0	TNFSF13B_TNFRSF13C	TNFSF13B - TNFRSF13C	BAFF	Secreted Signaling	KEGG: hsa04060
Th2 T-cells	Macrophages M2	CD40LG	ITGA5_ITGB1	1.54427e-06	0	CD40LG_ITGA5_ITGB1	CD40LG - (ITGA5+ITGB1)	CD40	Secreted Signaling	PMID: 28676852
Th2 T-cells	Macrophages M1	CD40LG	ITGAM_ITGB2	6.9256e-07	0	CD40LG_ITGAM_ITGB2	CD40LG - (ITGAM+ITGB2)	CD40	Secreted Signaling	PMID: 28676852
Th2 T-cells	Macrophages M2	CD40LG	ITGAM_ITGB2	1.98058e-06	0	CD40LG_ITGAM_ITGB2	CD40LG - (ITGAM+ITGB2)	CD40	Secreted Signaling	PMID: 28676852
Dendritic cells	Macrophages M2	NAMPT	ITGA5_ITGB1	8.126e-06	0	NAMPT_ITGA5_ITGB1	NAMPT - (ITGA5+ITGB1)	VISFATIN	Secreted Signaling	PMID: 28490838
Early Exhausted CD8 T-cells	Macrophages M2	NAMPT	ITGA5_ITGB1	3.21311e-06	0	NAMPT_ITGA5_ITGB1	NAMPT - (ITGA5+ITGB1)	VISFATIN	Secreted Signaling	PMID: 28490838
Endothelial cells	Macrophages M2	NAMPT	ITGA5_ITGB1	5.43449e-06	0	NAMPT_ITGA5_ITGB1	NAMPT - (ITGA5+ITGB1)	VISFATIN	Secreted Signaling	PMID: 28490838
EnEpi cells	Macrophages M2	NAMPT	ITGA5_ITGB1	8.45397e-07	0	NAMPT_ITGA5_ITGB1	NAMPT - (ITGA5+ITGB1)	VISFATIN	Secreted Signaling	PMID: 28490838
EnS cells	Macrophages M2	NAMPT	ITGA5_ITGB1	5.73987e-06	0	NAMPT_ITGA5_ITGB1	NAMPT - (ITGA5+ITGB1)	VISFATIN	Secreted Signaling	PMID: 28490838
Exhausted CD8 T-cells	Macrophages M2	NAMPT	ITGA5_ITGB1	7.35176e-07	0	NAMPT_ITGA5_ITGB1	NAMPT - (ITGA5+ITGB1)	VISFATIN	Secreted Signaling	PMID: 28490838
Macrophages M1	Macrophages M2	NAMPT	ITGA5_ITGB1	9.2076e-07	0	NAMPT_ITGA5_ITGB1	NAMPT - (ITGA5+ITGB1)	VISFATIN	Secreted Signaling	PMID: 28490838
Macrophages M2	Macrophages M2	NAMPT	ITGA5_ITGB1	1.18567e-05	0	NAMPT_ITGA5_ITGB1	NAMPT - (ITGA5+ITGB1)	VISFATIN	Secreted Signaling	PMID: 28490838
Mast cells	Macrophages M2	NAMPT	ITGA5_ITGB1	4.21492e-07	0	NAMPT_ITGA5_ITGB1	NAMPT - (ITGA5+ITGB1)	VISFATIN	Secreted Signaling	PMID: 28490838
Mesenchymal cells	Macrophages M2	NAMPT	ITGA5_ITGB1	1.62994e-05	0	NAMPT_ITGA5_ITGB1	NAMPT - (ITGA5+ITGB1)	VISFATIN	Secreted Signaling	PMID: 28490838
Mesothelial cells	Macrophages M2	NAMPT	ITGA5_ITGB1	7.18831e-07	0	NAMPT_ITGA5_ITGB1	NAMPT - (ITGA5+ITGB1)	VISFATIN	Secreted Signaling	PMID: 28490838
Plasmablast/Plasma cells	Macrophages M2	NAMPT	ITGA5_ITGB1	2.51161e-08	0	NAMPT_ITGA5_ITGB1	NAMPT - (ITGA5+ITGB1)	VISFATIN	Secreted Signaling	PMID: 28490838
Smooth muscle cells	Macrophages M2	NAMPT	ITGA5_ITGB1	5.14691e-06	0	NAMPT_ITGA5_ITGB1	NAMPT - (ITGA5+ITGB1)	VISFATIN	Secreted Signaling	PMID: 28490838
Th17 T-cells	Macrophages M2	NAMPT	ITGA5_ITGB1	2.20732e-07	0	NAMPT_ITGA5_ITGB1	NAMPT - (ITGA5+ITGB1)	VISFATIN	Secreted Signaling	PMID: 28490838
Th2 T-cells	Macrophages M2	NAMPT	ITGA5_ITGB1	1.61986e-06	0	NAMPT_ITGA5_ITGB1	NAMPT - (ITGA5+ITGB1)	VISFATIN	Secreted Signaling	PMID: 28490838
EnEpi cells	Plasmablast/Plasma cells	MDK	SDC1	2.34494e-07	0	MDK_SDC1	MDK - SDC1	MK	Secreted Signaling	PMID: 28356350
EnS cells	Plasmablast/Plasma cells	MDK	SDC1	1.07641e-06	0	MDK_SDC1	MDK - SDC1	MK	Secreted Signaling	PMID: 28356350
Mesenchymal cells	Plasmablast/Plasma cells	MDK	SDC1	1.40363e-06	0	MDK_SDC1	MDK - SDC1	MK	Secreted Signaling	PMID: 28356350
Mesothelial cells	Plasmablast/Plasma cells	MDK	SDC1	1.66133e-08	0	MDK_SDC1	MDK - SDC1	MK	Secreted Signaling	PMID: 28356350
Smooth muscle cells	Plasmablast/Plasma cells	MDK	SDC1	1.95843e-07	0	MDK_SDC1	MDK - SDC1	MK	Secreted Signaling	PMID: 28356350
EnEpi cells	EnS cells	MDK	SDC2	1.27104e-05	0	MDK_SDC2	MDK - SDC2	MK	Secreted Signaling	PMID: 28356350
EnS cells	EnS cells	MDK	SDC2	5.81737e-05	0	MDK_SDC2	MDK - SDC2	MK	Secreted Signaling	PMID: 28356350
Mesenchymal cells	EnS cells	MDK	SDC2	7.63174e-05	0	MDK_SDC2	MDK - SDC2	MK	Secreted Signaling	PMID: 28356350
Mesothelial cells	EnS cells	MDK	SDC2	9.04849e-07	0	MDK_SDC2	MDK - SDC2	MK	Secreted Signaling	PMID: 28356350
Smooth muscle cells	EnS cells	MDK	SDC2	1.06579e-05	0	MDK_SDC2	MDK - SDC2	MK	Secreted Signaling	PMID: 28356350
EnEpi cells	Mesenchymal cells	MDK	SDC2	4.76216e-05	0	MDK_SDC2	MDK - SDC2	MK	Secreted Signaling	PMID: 28356350
EnS cells	Mesenchymal cells	MDK	SDC2	0.000218052	0	MDK_SDC2	MDK - SDC2	MK	Secreted Signaling	PMID: 28356350
Mesenchymal cells	Mesenchymal cells	MDK	SDC2	0.000285805	0	MDK_SDC2	MDK - SDC2	MK	Secreted Signaling	PMID: 28356350
Mesothelial cells	Mesenchymal cells	MDK	SDC2	3.38775e-06	0	MDK_SDC2	MDK - SDC2	MK	Secreted Signaling	PMID: 28356350
Smooth muscle cells	Mesenchymal cells	MDK	SDC2	3.9908e-05	0	MDK_SDC2	MDK - SDC2	MK	Secreted Signaling	PMID: 28356350
EnEpi cells	Smooth muscle cells	MDK	SDC2	1.10966e-05	0	MDK_SDC2	MDK - SDC2	MK	Secreted Signaling	PMID: 28356350
EnS cells	Smooth muscle cells	MDK	SDC2	5.07918e-05	0	MDK_SDC2	MDK - SDC2	MK	Secreted Signaling	PMID: 28356350
Mesenchymal cells	Smooth muscle cells	MDK	SDC2	6.66223e-05	0	MDK_SDC2	MDK - SDC2	MK	Secreted Signaling	PMID: 28356350
Mesothelial cells	Smooth muscle cells	MDK	SDC2	7.89864e-07	0	MDK_SDC2	MDK - SDC2	MK	Secreted Signaling	PMID: 28356350
Smooth muscle cells	Smooth muscle cells	MDK	SDC2	9.30373e-06	0	MDK_SDC2	MDK - SDC2	MK	Secreted Signaling	PMID: 28356350
EnEpi cells	Macrophages M2	MDK	SDC4	2.39451e-06	0	MDK_SDC4	MDK - SDC4	MK	Secreted Signaling	PMID: 28356350
EnS cells	Macrophages M2	MDK	SDC4	1.09713e-05	0	MDK_SDC4	MDK - SDC4	MK	Secreted Signaling	PMID: 28356350
Mesenchymal cells	Macrophages M2	MDK	SDC4	1.43609e-05	0	MDK_SDC4	MDK - SDC4	MK	Secreted Signaling	PMID: 28356350
Mesothelial cells	Macrophages M2	MDK	SDC4	1.70159e-07	0	MDK_SDC4	MDK - SDC4	MK	Secreted Signaling	PMID: 28356350
Smooth muscle cells	Macrophages M2	MDK	SDC4	2.00485e-06	0	MDK_SDC4	MDK - SDC4	MK	Secreted Signaling	PMID: 28356350
EnEpi cells	Mesothelial cells	MDK	SDC4	1.53678e-06	0	MDK_SDC4	MDK - SDC4	MK	Secreted Signaling	PMID: 28356350
EnS cells	Mesothelial cells	MDK	SDC4	7.03713e-06	0	MDK_SDC4	MDK - SDC4	MK	Secreted Signaling	PMID: 28356350
Mesenchymal cells	Mesothelial cells	MDK	SDC4	9.22248e-06	0	MDK_SDC4	MDK - SDC4	MK	Secreted Signaling	PMID: 28356350
Mesothelial cells	Mesothelial cells	MDK	SDC4	1.09313e-07	0	MDK_SDC4	MDK - SDC4	MK	Secreted Signaling	PMID: 28356350
Smooth muscle cells	Mesothelial cells	MDK	SDC4	1.28774e-06	0	MDK_SDC4	MDK - SDC4	MK	Secreted Signaling	PMID: 28356350
EnEpi cells	Th2 T-cells	MDK	ITGA4_ITGB1	4.76571e-06	0	MDK_ITGA4_ITGB1	MDK - (ITGA4+ITGB1)	MK	Secreted Signaling	PMID: 28356350
EnS cells	Th2 T-cells	MDK	ITGA4_ITGB1	2.18018e-05	0	MDK_ITGA4_ITGB1	MDK - (ITGA4+ITGB1)	MK	Secreted Signaling	PMID: 28356350
Mesenchymal cells	Th2 T-cells	MDK	ITGA4_ITGB1	2.8629e-05	0	MDK_ITGA4_ITGB1	MDK - (ITGA4+ITGB1)	MK	Secreted Signaling	PMID: 28356350
Mesothelial cells	Th2 T-cells	MDK	ITGA4_ITGB1	3.39531e-07	0	MDK_ITGA4_ITGB1	MDK - (ITGA4+ITGB1)	MK	Secreted Signaling	PMID: 28356350
Smooth muscle cells	Th2 T-cells	MDK	ITGA4_ITGB1	3.99869e-06	0	MDK_ITGA4_ITGB1	MDK - (ITGA4+ITGB1)	MK	Secreted Signaling	PMID: 28356350
EnEpi cells	Endothelial cells	MDK	ITGA6_ITGB1	6.34687e-05	0	MDK_ITGA6_ITGB1	MDK - (ITGA6+ITGB1)	MK	Secreted Signaling	PMID: 28356350
EnS cells	Endothelial cells	MDK	ITGA6_ITGB1	0.000286825	0	MDK_ITGA6_ITGB1	MDK - (ITGA6+ITGB1)	MK	Secreted Signaling	PMID: 28356350
Mesenchymal cells	Endothelial cells	MDK	ITGA6_ITGB1	0.000386283	0	MDK_ITGA6_ITGB1	MDK - (ITGA6+ITGB1)	MK	Secreted Signaling	PMID: 28356350
Mesothelial cells	Endothelial cells	MDK	ITGA6_ITGB1	4.61509e-06	0	MDK_ITGA6_ITGB1	MDK - (ITGA6+ITGB1)	MK	Secreted Signaling	PMID: 28356350
Smooth muscle cells	Endothelial cells	MDK	ITGA6_ITGB1	5.41621e-05	0	MDK_ITGA6_ITGB1	MDK - (ITGA6+ITGB1)	MK	Secreted Signaling	PMID: 28356350
EnEpi cells	EnS cells	MDK	LRP1	1.57437e-05	0	MDK_LRP1	MDK - LRP1	MK	Secreted Signaling	PMID: 28356350
EnS cells	EnS cells	MDK	LRP1	7.19925e-05	0	MDK_LRP1	MDK - LRP1	MK	Secreted Signaling	PMID: 28356350
Mesenchymal cells	EnS cells	MDK	LRP1	9.46193e-05	0	MDK_LRP1	MDK - LRP1	MK	Secreted Signaling	PMID: 28356350
Mesothelial cells	EnS cells	MDK	LRP1	1.12243e-06	0	MDK_LRP1	MDK - LRP1	MK	Secreted Signaling	PMID: 28356350
Smooth muscle cells	EnS cells	MDK	LRP1	1.32175e-05	0	MDK_LRP1	MDK - LRP1	MK	Secreted Signaling	PMID: 28356350
EnEpi cells	Macrophages M1	MDK	LRP1	8.29993e-07	0	MDK_LRP1	MDK - LRP1	MK	Secreted Signaling	PMID: 28356350
EnS cells	Macrophages M1	MDK	LRP1	3.79625e-06	0	MDK_LRP1	MDK - LRP1	MK	Secreted Signaling	PMID: 28356350
Mesenchymal cells	Macrophages M1	MDK	LRP1	4.98704e-06	0	MDK_LRP1	MDK - LRP1	MK	Secreted Signaling	PMID: 28356350
Smooth muscle cells	Macrophages M1	MDK	LRP1	6.96594e-07	0	MDK_LRP1	MDK - LRP1	MK	Secreted Signaling	PMID: 28356350
EnEpi cells	Macrophages M2	MDK	LRP1	2.3839e-06	0	MDK_LRP1	MDK - LRP1	MK	Secreted Signaling	PMID: 28356350
EnS cells	Macrophages M2	MDK	LRP1	1.09229e-05	0	MDK_LRP1	MDK - LRP1	MK	Secreted Signaling	PMID: 28356350
Mesenchymal cells	Macrophages M2	MDK	LRP1	1.42971e-05	0	MDK_LRP1	MDK - LRP1	MK	Secreted Signaling	PMID: 28356350
EnEpi cells	Mesenchymal cells	MDK	LRP1	0.000230429	0	MDK_LRP1	MDK - LRP1	MK	Secreted Signaling	PMID: 28356350
EnS cells	Mesenchymal cells	MDK	LRP1	0.00104187	0	MDK_LRP1	MDK - LRP1	MK	Secreted Signaling	PMID: 28356350
Mesenchymal cells	Mesenchymal cells	MDK	LRP1	0.00140166	0	MDK_LRP1	MDK - LRP1	MK	Secreted Signaling	PMID: 28356350
Mesothelial cells	Mesenchymal cells	MDK	LRP1	1.67409e-05	0	MDK_LRP1	MDK - LRP1	MK	Secreted Signaling	PMID: 28356350
Smooth muscle cells	Mesenchymal cells	MDK	LRP1	0.000196499	0	MDK_LRP1	MDK - LRP1	MK	Secreted Signaling	PMID: 28356350
EnEpi cells	Mesothelial cells	MDK	LRP1	1.85968e-06	0	MDK_LRP1	MDK - LRP1	MK	Secreted Signaling	PMID: 28356350
EnS cells	Mesothelial cells	MDK	LRP1	8.50996e-06	0	MDK_LRP1	MDK - LRP1	MK	Secreted Signaling	PMID: 28356350
Mesenchymal cells	Mesothelial cells	MDK	LRP1	1.11683e-05	0	MDK_LRP1	MDK - LRP1	MK	Secreted Signaling	PMID: 28356350
Smooth muscle cells	Mesothelial cells	MDK	LRP1	1.55976e-06	0	MDK_LRP1	MDK - LRP1	MK	Secreted Signaling	PMID: 28356350
EnEpi cells	Smooth muscle cells	MDK	LRP1	5.39437e-06	0	MDK_LRP1	MDK - LRP1	MK	Secreted Signaling	PMID: 28356350
EnS cells	Smooth muscle cells	MDK	LRP1	2.47378e-05	0	MDK_LRP1	MDK - LRP1	MK	Secreted Signaling	PMID: 28356350
Mesenchymal cells	Smooth muscle cells	MDK	LRP1	3.23229e-05	0	MDK_LRP1	MDK - LRP1	MK	Secreted Signaling	PMID: 28356350
EnEpi cells	B-cells	MDK	NCL	1.65866e-05	0	MDK_NCL	MDK - NCL	MK	Secreted Signaling	PMID: 28356350
EnS cells	B-cells	MDK	NCL	7.4773e-05	0	MDK_NCL	MDK - NCL	MK	Secreted Signaling	PMID: 28356350
Mesenchymal cells	B-cells	MDK	NCL	0.000101219	0	MDK_NCL	MDK - NCL	MK	Secreted Signaling	PMID: 28356350
Mesothelial cells	B-cells	MDK	NCL	1.21116e-06	0	MDK_NCL	MDK - NCL	MK	Secreted Signaling	PMID: 28356350
Smooth muscle cells	B-cells	MDK	NCL	1.42037e-05	0	MDK_NCL	MDK - NCL	MK	Secreted Signaling	PMID: 28356350
EnEpi cells	Dendritic cells	MDK	NCL	8.35645e-06	0	MDK_NCL	MDK - NCL	MK	Secreted Signaling	PMID: 28356350
EnS cells	Dendritic cells	MDK	NCL	3.81692e-05	0	MDK_NCL	MDK - NCL	MK	Secreted Signaling	PMID: 28356350
Mesenchymal cells	Dendritic cells	MDK	NCL	5.02819e-05	0	MDK_NCL	MDK - NCL	MK	Secreted Signaling	PMID: 28356350
EnEpi cells	Early Exhausted CD8 T-cells	MDK	NCL	3.72383e-05	0	MDK_NCL	MDK - NCL	MK	Secreted Signaling	PMID: 28356350
EnS cells	Early Exhausted CD8 T-cells	MDK	NCL	0.000167783	0	MDK_NCL	MDK - NCL	MK	Secreted Signaling	PMID: 28356350
Mesenchymal cells	Early Exhausted CD8 T-cells	MDK	NCL	0.000227375	0	MDK_NCL	MDK - NCL	MK	Secreted Signaling	PMID: 28356350
Mesothelial cells	Early Exhausted CD8 T-cells	MDK	NCL	2.72159e-06	0	MDK_NCL	MDK - NCL	MK	Secreted Signaling	PMID: 28356350
Smooth muscle cells	Early Exhausted CD8 T-cells	MDK	NCL	3.19121e-05	0	MDK_NCL	MDK - NCL	MK	Secreted Signaling	PMID: 28356350
EnEpi cells	Effector CD8 T-cells	MDK	NCL	7.4709e-06	0	MDK_NCL	MDK - NCL	MK	Secreted Signaling	PMID: 28356350
EnS cells	Effector CD8 T-cells	MDK	NCL	3.40744e-05	0	MDK_NCL	MDK - NCL	MK	Secreted Signaling	PMID: 28356350
Mesenchymal cells	Effector CD8 T-cells	MDK	NCL	4.50233e-05	0	MDK_NCL	MDK - NCL	MK	Secreted Signaling	PMID: 28356350
Smooth muscle cells	Effector CD8 T-cells	MDK	NCL	6.29442e-06	0	MDK_NCL	MDK - NCL	MK	Secreted Signaling	PMID: 28356350
EnEpi cells	Effector Memory CD8 T-cells	MDK	NCL	4.35028e-05	0	MDK_NCL	MDK - NCL	MK	Secreted Signaling	PMID: 28356350
EnS cells	Effector Memory CD8 T-cells	MDK	NCL	0.000198165	0	MDK_NCL	MDK - NCL	MK	Secreted Signaling	PMID: 28356350
Mesenchymal cells	Effector Memory CD8 T-cells	MDK	NCL	0.000262519	0	MDK_NCL	MDK - NCL	MK	Secreted Signaling	PMID: 28356350
Smooth muscle cells	Effector Memory CD8 T-cells	MDK	NCL	3.67156e-05	0	MDK_NCL	MDK - NCL	MK	Secreted Signaling	PMID: 28356350
EnEpi cells	Endothelial cells	MDK	NCL	2.53976e-05	0	MDK_NCL	MDK - NCL	MK	Secreted Signaling	PMID: 28356350
EnS cells	Endothelial cells	MDK	NCL	0.000115909	0	MDK_NCL	MDK - NCL	MK	Secreted Signaling	PMID: 28356350
Mesenchymal cells	Endothelial cells	MDK	NCL	0.000152957	0	MDK_NCL	MDK - NCL	MK	Secreted Signaling	PMID: 28356350
Smooth muscle cells	Endothelial cells	MDK	NCL	2.13798e-05	0.04	MDK_NCL	MDK - NCL	MK	Secreted Signaling	PMID: 28356350
EnEpi cells	EnEpi cells	MDK	NCL	6.96715e-06	0	MDK_NCL	MDK - NCL	MK	Secreted Signaling	PMID: 28356350
EnS cells	EnEpi cells	MDK	NCL	3.18086e-05	0	MDK_NCL	MDK - NCL	MK	Secreted Signaling	PMID: 28356350
Mesenchymal cells	EnEpi cells	MDK	NCL	4.1943e-05	0	MDK_NCL	MDK - NCL	MK	Secreted Signaling	PMID: 28356350
EnEpi cells	EnS cells	MDK	NCL	4.8477e-05	0	MDK_NCL	MDK - NCL	MK	Secreted Signaling	PMID: 28356350
EnS cells	EnS cells	MDK	NCL	0.000219562	0	MDK_NCL	MDK - NCL	MK	Secreted Signaling	PMID: 28356350
Mesenchymal cells	EnS cells	MDK	NCL	0.000294335	0	MDK_NCL	MDK - NCL	MK	Secreted Signaling	PMID: 28356350
Mesothelial cells	EnS cells	MDK	NCL	3.51175e-06	0	MDK_NCL	MDK - NCL	MK	Secreted Signaling	PMID: 28356350
Smooth muscle cells	EnS cells	MDK	NCL	4.12403e-05	0	MDK_NCL	MDK - NCL	MK	Secreted Signaling	PMID: 28356350
EnEpi cells	Exhausted CD8 T-cells	MDK	NCL	3.09587e-06	0	MDK_NCL	MDK - NCL	MK	Secreted Signaling	PMID: 28356350
EnS cells	Exhausted CD8 T-cells	MDK	NCL	1.41356e-05	0	MDK_NCL	MDK - NCL	MK	Secreted Signaling	PMID: 28356350
Mesenchymal cells	Exhausted CD8 T-cells	MDK	NCL	1.86355e-05	0	MDK_NCL	MDK - NCL	MK	Secreted Signaling	PMID: 28356350
EnEpi cells	γδ T-cells	MDK	NCL	5.40602e-05	0	MDK_NCL	MDK - NCL	MK	Secreted Signaling	PMID: 28356350
EnS cells	γδ T-cells	MDK	NCL	0.00024345	0	MDK_NCL	MDK - NCL	MK	Secreted Signaling	PMID: 28356350
Mesenchymal cells	γδ T-cells	MDK	NCL	0.000330276	0	MDK_NCL	MDK - NCL	MK	Secreted Signaling	PMID: 28356350
Mesothelial cells	γδ T-cells	MDK	NCL	3.95457e-06	0	MDK_NCL	MDK - NCL	MK	Secreted Signaling	PMID: 28356350
Smooth muscle cells	γδ T-cells	MDK	NCL	4.63621e-05	0	MDK_NCL	MDK - NCL	MK	Secreted Signaling	PMID: 28356350
EnEpi cells	Macrophages M1	MDK	NCL	8.89549e-07	0	MDK_NCL	MDK - NCL	MK	Secreted Signaling	PMID: 28356350
EnS cells	Macrophages M1	MDK	NCL	4.06736e-06	0	MDK_NCL	MDK - NCL	MK	Secreted Signaling	PMID: 28356350
EnEpi cells	Macrophages M2	MDK	NCL	9.97329e-06	0	MDK_NCL	MDK - NCL	MK	Secreted Signaling	PMID: 28356350
EnS cells	Macrophages M2	MDK	NCL	4.53163e-05	0	MDK_NCL	MDK - NCL	MK	Secreted Signaling	PMID: 28356350
Mesenchymal cells	Macrophages M2	MDK	NCL	6.03459e-05	0	MDK_NCL	MDK - NCL	MK	Secreted Signaling	PMID: 28356350
Smooth muscle cells	Macrophages M2	MDK	NCL	8.44662e-06	0	MDK_NCL	MDK - NCL	MK	Secreted Signaling	PMID: 28356350
EnEpi cells	Mast cells	MDK	NCL	1.85076e-06	0	MDK_NCL	MDK - NCL	MK	Secreted Signaling	PMID: 28356350
EnS cells	Mast cells	MDK	NCL	8.44487e-06	0	MDK_NCL	MDK - NCL	MK	Secreted Signaling	PMID: 28356350
Mesenchymal cells	Mast cells	MDK	NCL	1.11485e-05	0	MDK_NCL	MDK - NCL	MK	Secreted Signaling	PMID: 28356350
EnEpi cells	Mesenchymal cells	MDK	NCL	8.47839e-05	0	MDK_NCL	MDK - NCL	MK	Secreted Signaling	PMID: 28356350
EnS cells	Mesenchymal cells	MDK	NCL	0.000387214	0	MDK_NCL	MDK - NCL	MK	Secreted Signaling	PMID: 28356350
Mesenchymal cells	Mesenchymal cells	MDK	NCL	0.000510223	0	MDK_NCL	MDK - NCL	MK	Secreted Signaling	PMID: 28356350
EnEpi cells	Mesothelial cells	MDK	NCL	5.8241e-06	0	MDK_NCL	MDK - NCL	MK	Secreted Signaling	PMID: 28356350
EnS cells	Mesothelial cells	MDK	NCL	2.64303e-05	0	MDK_NCL	MDK - NCL	MK	Secreted Signaling	PMID: 28356350
Mesenchymal cells	Mesothelial cells	MDK	NCL	3.52873e-05	0	MDK_NCL	MDK - NCL	MK	Secreted Signaling	PMID: 28356350
Smooth muscle cells	Mesothelial cells	MDK	NCL	4.94113e-06	0	MDK_NCL	MDK - NCL	MK	Secreted Signaling	PMID: 28356350
EnEpi cells	NK cells	MDK	NCL	2.15331e-05	0	MDK_NCL	MDK - NCL	MK	Secreted Signaling	PMID: 28356350
EnS cells	NK cells	MDK	NCL	9.68082e-05	0	MDK_NCL	MDK - NCL	MK	Secreted Signaling	PMID: 28356350
Mesenchymal cells	NK cells	MDK	NCL	0.000131794	0	MDK_NCL	MDK - NCL	MK	Secreted Signaling	PMID: 28356350
Mesothelial cells	NK cells	MDK	NCL	1.5797e-06	0	MDK_NCL	MDK - NCL	MK	Secreted Signaling	PMID: 28356350
Smooth muscle cells	NK cells	MDK	NCL	1.85106e-05	0	MDK_NCL	MDK - NCL	MK	Secreted Signaling	PMID: 28356350
EnEpi cells	Plasmablast/Plasma cells	MDK	NCL	1.02847e-06	0.01	MDK_NCL	MDK - NCL	MK	Secreted Signaling	PMID: 28356350
EnS cells	Plasmablast/Plasma cells	MDK	NCL	4.70825e-06	0	MDK_NCL	MDK - NCL	MK	Secreted Signaling	PMID: 28356350
EnEpi cells	Resident Memory CD8 T-cells	MDK	NCL	1.5304e-05	0	MDK_NCL	MDK - NCL	MK	Secreted Signaling	PMID: 28356350
EnS cells	Resident Memory CD8 T-cells	MDK	NCL	6.97717e-05	0	MDK_NCL	MDK - NCL	MK	Secreted Signaling	PMID: 28356350
Mesenchymal cells	Resident Memory CD8 T-cells	MDK	NCL	9.22705e-05	0	MDK_NCL	MDK - NCL	MK	Secreted Signaling	PMID: 28356350
Smooth muscle cells	Resident Memory CD8 T-cells	MDK	NCL	1.29014e-05	0	MDK_NCL	MDK - NCL	MK	Secreted Signaling	PMID: 28356350
EnEpi cells	Smooth muscle cells	MDK	NCL	4.16764e-05	0	MDK_NCL	MDK - NCL	MK	Secreted Signaling	PMID: 28356350
EnS cells	Smooth muscle cells	MDK	NCL	0.000188857	0	MDK_NCL	MDK - NCL	MK	Secreted Signaling	PMID: 28356350
Mesenchymal cells	Smooth muscle cells	MDK	NCL	0.000252905	0	MDK_NCL	MDK - NCL	MK	Secreted Signaling	PMID: 28356350
Mesothelial cells	Smooth muscle cells	MDK	NCL	3.01651e-06	0	MDK_NCL	MDK - NCL	MK	Secreted Signaling	PMID: 28356350
Smooth muscle cells	Smooth muscle cells	MDK	NCL	3.54296e-05	0	MDK_NCL	MDK - NCL	MK	Secreted Signaling	PMID: 28356350
EnEpi cells	Th17 T-cells	MDK	NCL	3.00616e-06	0	MDK_NCL	MDK - NCL	MK	Secreted Signaling	PMID: 28356350
EnS cells	Th17 T-cells	MDK	NCL	1.35418e-05	0	MDK_NCL	MDK - NCL	MK	Secreted Signaling	PMID: 28356350
Mesenchymal cells	Th17 T-cells	MDK	NCL	1.83598e-05	0	MDK_NCL	MDK - NCL	MK	Secreted Signaling	PMID: 28356350
Smooth muscle cells	Th17 T-cells	MDK	NCL	2.57698e-06	0	MDK_NCL	MDK - NCL	MK	Secreted Signaling	PMID: 28356350
EnEpi cells	Th2 T-cells	MDK	NCL	2.9141e-05	0	MDK_NCL	MDK - NCL	MK	Secreted Signaling	PMID: 28356350
EnS cells	Th2 T-cells	MDK	NCL	0.000130504	0	MDK_NCL	MDK - NCL	MK	Secreted Signaling	PMID: 28356350
Mesenchymal cells	Th2 T-cells	MDK	NCL	0.00017912	0	MDK_NCL	MDK - NCL	MK	Secreted Signaling	PMID: 28356350
Mesothelial cells	Th2 T-cells	MDK	NCL	2.15224e-06	0	MDK_NCL	MDK - NCL	MK	Secreted Signaling	PMID: 28356350
Smooth muscle cells	Th2 T-cells	MDK	NCL	2.519e-05	0	MDK_NCL	MDK - NCL	MK	Secreted Signaling	PMID: 28356350
EnS cells	Plasmablast/Plasma cells	PTN	SDC1	2.68774e-07	0	PTN_SDC1	PTN - SDC1	PTN	Secreted Signaling	PMID: 28356350; PMID: 25620911
Smooth muscle cells	Plasmablast/Plasma cells	PTN	SDC1	1.1171e-07	0	PTN_SDC1	PTN - SDC1	PTN	Secreted Signaling	PMID: 28356350; PMID: 25620911
EnS cells	EnS cells	PTN	SDC2	1.4621e-05	0	PTN_SDC2	PTN - SDC2	PTN	Secreted Signaling	PMID: 28356350; PMID: 25620911
Smooth muscle cells	EnS cells	PTN	SDC2	6.084e-06	0	PTN_SDC2	PTN - SDC2	PTN	Secreted Signaling	PMID: 28356350; PMID: 25620911
EnS cells	Mesenchymal cells	PTN	SDC2	5.47508e-05	0	PTN_SDC2	PTN - SDC2	PTN	Secreted Signaling	PMID: 28356350; PMID: 25620911
Smooth muscle cells	Mesenchymal cells	PTN	SDC2	2.27787e-05	0	PTN_SDC2	PTN - SDC2	PTN	Secreted Signaling	PMID: 28356350; PMID: 25620911
EnS cells	Smooth muscle cells	PTN	SDC2	1.27634e-05	0	PTN_SDC2	PTN - SDC2	PTN	Secreted Signaling	PMID: 28356350; PMID: 25620911
Smooth muscle cells	Smooth muscle cells	PTN	SDC2	5.31087e-06	0	PTN_SDC2	PTN - SDC2	PTN	Secreted Signaling	PMID: 28356350; PMID: 25620911
EnS cells	Macrophages M2	PTN	SDC4	2.75076e-06	0	PTN_SDC4	PTN - SDC4	PTN	Secreted Signaling	PMID: 28356350; PMID: 25620911
Smooth muscle cells	Macrophages M2	PTN	SDC4	1.14413e-06	0	PTN_SDC4	PTN - SDC4	PTN	Secreted Signaling	PMID: 28356350; PMID: 25620911
EnS cells	Mesothelial cells	PTN	SDC4	1.7667e-06	0	PTN_SDC4	PTN - SDC4	PTN	Secreted Signaling	PMID: 28356350; PMID: 25620911
Smooth muscle cells	Mesothelial cells	PTN	SDC4	7.35004e-07	0	PTN_SDC4	PTN - SDC4	PTN	Secreted Signaling	PMID: 28356350; PMID: 25620911
EnS cells	B-cells	PTN	NCL	1.94439e-05	0	PTN_NCL	PTN - NCL	PTN	Secreted Signaling	PMID: 28356350; PMID: 25620911
Smooth muscle cells	B-cells	PTN	NCL	8.14139e-06	0	PTN_NCL	PTN - NCL	PTN	Secreted Signaling	PMID: 28356350; PMID: 25620911
EnS cells	Dendritic cells	PTN	NCL	9.63645e-06	0	PTN_NCL	PTN - NCL	PTN	Secreted Signaling	PMID: 28356350; PMID: 25620911
Smooth muscle cells	Dendritic cells	PTN	NCL	4.0131e-06	0	PTN_NCL	PTN - NCL	PTN	Secreted Signaling	PMID: 28356350; PMID: 25620911
EnS cells	Early Exhausted CD8 T-cells	PTN	NCL	4.36822e-05	0	PTN_NCL	PTN - NCL	PTN	Secreted Signaling	PMID: 28356350; PMID: 25620911
Smooth muscle cells	Early Exhausted CD8 T-cells	PTN	NCL	1.82943e-05	0	PTN_NCL	PTN - NCL	PTN	Secreted Signaling	PMID: 28356350; PMID: 25620911
EnS cells	Effector CD8 T-cells	PTN	NCL	8.63085e-06	0	PTN_NCL	PTN - NCL	PTN	Secreted Signaling	PMID: 28356350; PMID: 25620911
Smooth muscle cells	Effector CD8 T-cells	PTN	NCL	3.59644e-06	0	PTN_NCL	PTN - NCL	PTN	Secreted Signaling	PMID: 28356350; PMID: 25620911
EnS cells	Effector Memory CD8 T-cells	PTN	NCL	5.03353e-05	0	PTN_NCL	PTN - NCL	PTN	Secreted Signaling	PMID: 28356350; PMID: 25620911
Smooth muscle cells	Effector Memory CD8 T-cells	PTN	NCL	2.09852e-05	0	PTN_NCL	PTN - NCL	PTN	Secreted Signaling	PMID: 28356350; PMID: 25620911
EnS cells	Endothelial cells	PTN	NCL	2.93183e-05	0	PTN_NCL	PTN - NCL	PTN	Secreted Signaling	PMID: 28356350; PMID: 25620911
Smooth muscle cells	Endothelial cells	PTN	NCL	1.22138e-05	0	PTN_NCL	PTN - NCL	PTN	Secreted Signaling	PMID: 28356350; PMID: 25620911
EnS cells	EnEpi cells	PTN	NCL	8.03896e-06	0	PTN_NCL	PTN - NCL	PTN	Secreted Signaling	PMID: 28356350; PMID: 25620911
Smooth muscle cells	EnEpi cells	PTN	NCL	3.34845e-06	0	PTN_NCL	PTN - NCL	PTN	Secreted Signaling	PMID: 28356350; PMID: 25620911
EnS cells	EnS cells	PTN	NCL	5.64929e-05	0	PTN_NCL	PTN - NCL	PTN	Secreted Signaling	PMID: 28356350; PMID: 25620911
Smooth muscle cells	EnS cells	PTN	NCL	2.36079e-05	0	PTN_NCL	PTN - NCL	PTN	Secreted Signaling	PMID: 28356350; PMID: 25620911
EnS cells	Exhausted CD8 T-cells	PTN	NCL	3.5717e-06	0	PTN_NCL	PTN - NCL	PTN	Secreted Signaling	PMID: 28356350; PMID: 25620911
Smooth muscle cells	Exhausted CD8 T-cells	PTN	NCL	1.48766e-06	0	PTN_NCL	PTN - NCL	PTN	Secreted Signaling	PMID: 28356350; PMID: 25620911
EnS cells	γδ T-cells	PTN	NCL	6.3457e-05	0	PTN_NCL	PTN - NCL	PTN	Secreted Signaling	PMID: 28356350; PMID: 25620911
Smooth muscle cells	γδ T-cells	PTN	NCL	2.6582e-05	0	PTN_NCL	PTN - NCL	PTN	Secreted Signaling	PMID: 28356350; PMID: 25620911
EnS cells	Macrophages M1	PTN	NCL	1.02449e-06	0	PTN_NCL	PTN - NCL	PTN	Secreted Signaling	PMID: 28356350; PMID: 25620911
Smooth muscle cells	Macrophages M1	PTN	NCL	4.26473e-07	0	PTN_NCL	PTN - NCL	PTN	Secreted Signaling	PMID: 28356350; PMID: 25620911
EnS cells	Macrophages M2	PTN	NCL	1.15758e-05	0	PTN_NCL	PTN - NCL	PTN	Secreted Signaling	PMID: 28356350; PMID: 25620911
Smooth muscle cells	Macrophages M2	PTN	NCL	4.83102e-06	0	PTN_NCL	PTN - NCL	PTN	Secreted Signaling	PMID: 28356350; PMID: 25620911
EnS cells	Mast cells	PTN	NCL	2.13698e-06	0	PTN_NCL	PTN - NCL	PTN	Secreted Signaling	PMID: 28356350; PMID: 25620911
Smooth muscle cells	Mast cells	PTN	NCL	8.90317e-07	0	PTN_NCL	PTN - NCL	PTN	Secreted Signaling	PMID: 28356350; PMID: 25620911
EnS cells	Mesenchymal cells	PTN	NCL	9.77856e-05	0	PTN_NCL	PTN - NCL	PTN	Secreted Signaling	PMID: 28356350; PMID: 25620911
Smooth muscle cells	Mesenchymal cells	PTN	NCL	4.07249e-05	0	PTN_NCL	PTN - NCL	PTN	Secreted Signaling	PMID: 28356350; PMID: 25620911
EnS cells	Mesothelial cells	PTN	NCL	6.77047e-06	0	PTN_NCL	PTN - NCL	PTN	Secreted Signaling	PMID: 28356350; PMID: 25620911
Smooth muscle cells	Mesothelial cells	PTN	NCL	2.82702e-06	0	PTN_NCL	PTN - NCL	PTN	Secreted Signaling	PMID: 28356350; PMID: 25620911
EnS cells	NK cells	PTN	NCL	2.53298e-05	0	PTN_NCL	PTN - NCL	PTN	Secreted Signaling	PMID: 28356350; PMID: 25620911
Smooth muscle cells	NK cells	PTN	NCL	1.06181e-05	0	PTN_NCL	PTN - NCL	PTN	Secreted Signaling	PMID: 28356350; PMID: 25620911
EnS cells	Plasmablast/Plasma cells	PTN	NCL	1.18273e-06	0	PTN_NCL	PTN - NCL	PTN	Secreted Signaling	PMID: 28356350; PMID: 25620911
Smooth muscle cells	Plasmablast/Plasma cells	PTN	NCL	4.92106e-07	0	PTN_NCL	PTN - NCL	PTN	Secreted Signaling	PMID: 28356350; PMID: 25620911
EnS cells	Resident Memory CD8 T-cells	PTN	NCL	1.76893e-05	0	PTN_NCL	PTN - NCL	PTN	Secreted Signaling	PMID: 28356350; PMID: 25620911
Smooth muscle cells	Resident Memory CD8 T-cells	PTN	NCL	7.37232e-06	0	PTN_NCL	PTN - NCL	PTN	Secreted Signaling	PMID: 28356350; PMID: 25620911
EnS cells	Smooth muscle cells	PTN	NCL	4.85368e-05	0	PTN_NCL	PTN - NCL	PTN	Secreted Signaling	PMID: 28356350; PMID: 25620911
Smooth muscle cells	Smooth muscle cells	PTN	NCL	2.02788e-05	0	PTN_NCL	PTN - NCL	PTN	Secreted Signaling	PMID: 28356350; PMID: 25620911
EnS cells	Th17 T-cells	PTN	NCL	3.52733e-06	0	PTN_NCL	PTN - NCL	PTN	Secreted Signaling	PMID: 28356350; PMID: 25620911
Smooth muscle cells	Th17 T-cells	PTN	NCL	1.4774e-06	0	PTN_NCL	PTN - NCL	PTN	Secreted Signaling	PMID: 28356350; PMID: 25620911
EnS cells	Th2 T-cells	PTN	NCL	3.44501e-05	0	PTN_NCL	PTN - NCL	PTN	Secreted Signaling	PMID: 28356350; PMID: 25620911
Smooth muscle cells	Th2 T-cells	PTN	NCL	1.44655e-05	0	PTN_NCL	PTN - NCL	PTN	Secreted Signaling	PMID: 28356350; PMID: 25620911
EnS cells	Macrophages M2	C3	C3AR1	1.88216e-06	0	C3_C3AR1	C3 - C3AR1	COMPLEMENT	Secreted Signaling	KEGG: hsa04080
Mesenchymal cells	Macrophages M2	C3	C3AR1	7.40046e-05	0	C3_C3AR1	C3 - C3AR1	COMPLEMENT	Secreted Signaling	KEGG: hsa04080
Mesothelial cells	Macrophages M2	C3	C3AR1	2.75589e-06	0	C3_C3AR1	C3 - C3AR1	COMPLEMENT	Secreted Signaling	KEGG: hsa04080
EnS cells	Macrophages M1	C3	ITGAM_ITGB2	1.45264e-06	0	C3_ITGAM_ITGB2	C3 - (ITGAM+ITGB2)	COMPLEMENT	Secreted Signaling	PMID: 16234578
Mesenchymal cells	Macrophages M1	C3	ITGAM_ITGB2	5.54495e-05	0	C3_ITGAM_ITGB2	C3 - (ITGAM+ITGB2)	COMPLEMENT	Secreted Signaling	PMID: 16234578
Mesothelial cells	Macrophages M1	C3	ITGAM_ITGB2	2.05607e-06	0	C3_ITGAM_ITGB2	C3 - (ITGAM+ITGB2)	COMPLEMENT	Secreted Signaling	PMID: 16234578
EnS cells	Macrophages M2	C3	ITGAM_ITGB2	4.15063e-06	0	C3_ITGAM_ITGB2	C3 - (ITGAM+ITGB2)	COMPLEMENT	Secreted Signaling	PMID: 16234578
Mesenchymal cells	Macrophages M2	C3	ITGAM_ITGB2	0.000161041	0	C3_ITGAM_ITGB2	C3 - (ITGAM+ITGB2)	COMPLEMENT	Secreted Signaling	PMID: 16234578
Mesothelial cells	Macrophages M2	C3	ITGAM_ITGB2	5.98542e-06	0	C3_ITGAM_ITGB2	C3 - (ITGAM+ITGB2)	COMPLEMENT	Secreted Signaling	PMID: 16234578
EnS cells	Dendritic cells	C3	ITGAX_ITGB2	7.81262e-06	0	C3_ITGAX_ITGB2	C3 - (ITGAX+ITGB2)	COMPLEMENT	Secreted Signaling	PMID: 16234578
Mesenchymal cells	Dendritic cells	C3	ITGAX_ITGB2	0.000301853	0	C3_ITGAX_ITGB2	C3 - (ITGAX+ITGB2)	COMPLEMENT	Secreted Signaling	PMID: 16234578
Mesothelial cells	Dendritic cells	C3	ITGAX_ITGB2	1.12122e-05	0	C3_ITGAX_ITGB2	C3 - (ITGAX+ITGB2)	COMPLEMENT	Secreted Signaling	PMID: 16234578
EnS cells	Macrophages M1	C3	ITGAX_ITGB2	1.15284e-06	0	C3_ITGAX_ITGB2	C3 - (ITGAX+ITGB2)	COMPLEMENT	Secreted Signaling	PMID: 16234578
Mesenchymal cells	Macrophages M1	C3	ITGAX_ITGB2	4.43718e-05	0	C3_ITGAX_ITGB2	C3 - (ITGAX+ITGB2)	COMPLEMENT	Secreted Signaling	PMID: 16234578
Mesothelial cells	Macrophages M1	C3	ITGAX_ITGB2	1.64726e-06	0	C3_ITGAX_ITGB2	C3 - (ITGAX+ITGB2)	COMPLEMENT	Secreted Signaling	PMID: 16234578
EnS cells	Macrophages M2	C3	ITGAX_ITGB2	6.58248e-06	0	C3_ITGAX_ITGB2	C3 - (ITGAX+ITGB2)	COMPLEMENT	Secreted Signaling	PMID: 16234578
Mesenchymal cells	Macrophages M2	C3	ITGAX_ITGB2	0.000251825	0	C3_ITGAX_ITGB2	C3 - (ITGAX+ITGB2)	COMPLEMENT	Secreted Signaling	PMID: 16234578
Mesothelial cells	Macrophages M2	C3	ITGAX_ITGB2	9.34067e-06	0	C3_ITGAX_ITGB2	C3 - (ITGAX+ITGB2)	COMPLEMENT	Secreted Signaling	PMID: 16234578
EnS cells	NK cells	C3	ITGAX_ITGB2	3.57825e-06	0	C3_ITGAX_ITGB2	C3 - (ITGAX+ITGB2)	COMPLEMENT	Secreted Signaling	PMID: 16234578
Mesenchymal cells	NK cells	C3	ITGAX_ITGB2	0.000139547	0	C3_ITGAX_ITGB2	C3 - (ITGAX+ITGB2)	COMPLEMENT	Secreted Signaling	PMID: 16234578
Mesothelial cells	NK cells	C3	ITGAX_ITGB2	5.19043e-06	0	C3_ITGAX_ITGB2	C3 - (ITGAX+ITGB2)	COMPLEMENT	Secreted Signaling	PMID: 16234578
Dendritic cells	Macrophages M1	ANXA1	FPR1	1.78711e-06	0	ANXA1_FPR1	ANXA1 - FPR1	ANNEXIN	Secreted Signaling	PMID: 23230437
Early Exhausted CD8 T-cells	Macrophages M1	ANXA1	FPR1	3.36653e-06	0	ANXA1_FPR1	ANXA1 - FPR1	ANNEXIN	Secreted Signaling	PMID: 23230437
Effector CD8 T-cells	Macrophages M1	ANXA1	FPR1	1.70038e-06	0	ANXA1_FPR1	ANXA1 - FPR1	ANNEXIN	Secreted Signaling	PMID: 23230437
Effector Memory CD8 T-cells	Macrophages M1	ANXA1	FPR1	8.74531e-06	0	ANXA1_FPR1	ANXA1 - FPR1	ANNEXIN	Secreted Signaling	PMID: 23230437
Endothelial cells	Macrophages M1	ANXA1	FPR1	1.45123e-06	0	ANXA1_FPR1	ANXA1 - FPR1	ANNEXIN	Secreted Signaling	PMID: 23230437
EnEpi cells	Macrophages M1	ANXA1	FPR1	1.13586e-06	0	ANXA1_FPR1	ANXA1 - FPR1	ANNEXIN	Secreted Signaling	PMID: 23230437
EnS cells	Macrophages M1	ANXA1	FPR1	1.3088e-06	0	ANXA1_FPR1	ANXA1 - FPR1	ANNEXIN	Secreted Signaling	PMID: 23230437
Exhausted CD8 T-cells	Macrophages M1	ANXA1	FPR1	8.30494e-07	0	ANXA1_FPR1	ANXA1 - FPR1	ANNEXIN	Secreted Signaling	PMID: 23230437
γδ T-cells	Macrophages M1	ANXA1	FPR1	3.78902e-06	0	ANXA1_FPR1	ANXA1 - FPR1	ANNEXIN	Secreted Signaling	PMID: 23230437
Macrophages M1	Macrophages M1	ANXA1	FPR1	3.61506e-07	0	ANXA1_FPR1	ANXA1 - FPR1	ANNEXIN	Secreted Signaling	PMID: 23230437
Macrophages M2	Macrophages M1	ANXA1	FPR1	1.66353e-06	0	ANXA1_FPR1	ANXA1 - FPR1	ANNEXIN	Secreted Signaling	PMID: 23230437
Mast cells	Macrophages M1	ANXA1	FPR1	7.7624e-07	0	ANXA1_FPR1	ANXA1 - FPR1	ANNEXIN	Secreted Signaling	PMID: 23230437
Mesenchymal cells	Macrophages M1	ANXA1	FPR1	1.4674e-05	0	ANXA1_FPR1	ANXA1 - FPR1	ANNEXIN	Secreted Signaling	PMID: 23230437
Mesothelial cells	Macrophages M1	ANXA1	FPR1	6.96324e-07	0	ANXA1_FPR1	ANXA1 - FPR1	ANNEXIN	Secreted Signaling	PMID: 23230437
NK cells	Macrophages M1	ANXA1	FPR1	1.30025e-06	0	ANXA1_FPR1	ANXA1 - FPR1	ANNEXIN	Secreted Signaling	PMID: 23230437
Plasmablast/Plasma cells	Macrophages M1	ANXA1	FPR1	6.72751e-08	0	ANXA1_FPR1	ANXA1 - FPR1	ANNEXIN	Secreted Signaling	PMID: 23230437
Resident Memory CD8 T-cells	Macrophages M1	ANXA1	FPR1	3.2354e-06	0	ANXA1_FPR1	ANXA1 - FPR1	ANNEXIN	Secreted Signaling	PMID: 23230437
Smooth muscle cells	Macrophages M1	ANXA1	FPR1	1.08785e-06	0	ANXA1_FPR1	ANXA1 - FPR1	ANNEXIN	Secreted Signaling	PMID: 23230437
Th17 T-cells	Macrophages M1	ANXA1	FPR1	3.27349e-07	0	ANXA1_FPR1	ANXA1 - FPR1	ANNEXIN	Secreted Signaling	PMID: 23230437
Th2 T-cells	Macrophages M1	ANXA1	FPR1	2.96072e-06	0	ANXA1_FPR1	ANXA1 - FPR1	ANNEXIN	Secreted Signaling	PMID: 23230437
Dendritic cells	Macrophages M2	ANXA1	FPR1	8.15052e-06	0	ANXA1_FPR1	ANXA1 - FPR1	ANNEXIN	Secreted Signaling	PMID: 23230437
Early Exhausted CD8 T-cells	Macrophages M2	ANXA1	FPR1	1.53587e-05	0	ANXA1_FPR1	ANXA1 - FPR1	ANNEXIN	Secreted Signaling	PMID: 23230437
Effector CD8 T-cells	Macrophages M2	ANXA1	FPR1	7.75686e-06	0	ANXA1_FPR1	ANXA1 - FPR1	ANNEXIN	Secreted Signaling	PMID: 23230437
Effector Memory CD8 T-cells	Macrophages M2	ANXA1	FPR1	3.98961e-05	0	ANXA1_FPR1	ANXA1 - FPR1	ANNEXIN	Secreted Signaling	PMID: 23230437
Endothelial cells	Macrophages M2	ANXA1	FPR1	6.61536e-06	0	ANXA1_FPR1	ANXA1 - FPR1	ANNEXIN	Secreted Signaling	PMID: 23230437
EnEpi cells	Macrophages M2	ANXA1	FPR1	5.17971e-06	0	ANXA1_FPR1	ANXA1 - FPR1	ANNEXIN	Secreted Signaling	PMID: 23230437
EnS cells	Macrophages M2	ANXA1	FPR1	5.96615e-06	0	ANXA1_FPR1	ANXA1 - FPR1	ANNEXIN	Secreted Signaling	PMID: 23230437
Exhausted CD8 T-cells	Macrophages M2	ANXA1	FPR1	3.78858e-06	0	ANXA1_FPR1	ANXA1 - FPR1	ANNEXIN	Secreted Signaling	PMID: 23230437
γδ T-cells	Macrophages M2	ANXA1	FPR1	1.72825e-05	0	ANXA1_FPR1	ANXA1 - FPR1	ANNEXIN	Secreted Signaling	PMID: 23230437
Macrophages M1	Macrophages M2	ANXA1	FPR1	1.6494e-06	0	ANXA1_FPR1	ANXA1 - FPR1	ANNEXIN	Secreted Signaling	PMID: 23230437
Macrophages M2	Macrophages M2	ANXA1	FPR1	7.58962e-06	0	ANXA1_FPR1	ANXA1 - FPR1	ANNEXIN	Secreted Signaling	PMID: 23230437
Mast cells	Macrophages M2	ANXA1	FPR1	3.54359e-06	0	ANXA1_FPR1	ANXA1 - FPR1	ANNEXIN	Secreted Signaling	PMID: 23230437
Mesenchymal cells	Macrophages M2	ANXA1	FPR1	6.69159e-05	0	ANXA1_FPR1	ANXA1 - FPR1	ANNEXIN	Secreted Signaling	PMID: 23230437
Mesothelial cells	Macrophages M2	ANXA1	FPR1	3.17619e-06	0	ANXA1_FPR1	ANXA1 - FPR1	ANNEXIN	Secreted Signaling	PMID: 23230437
NK cells	Macrophages M2	ANXA1	FPR1	5.93039e-06	0	ANXA1_FPR1	ANXA1 - FPR1	ANNEXIN	Secreted Signaling	PMID: 23230437
Plasmablast/Plasma cells	Macrophages M2	ANXA1	FPR1	3.06644e-07	0	ANXA1_FPR1	ANXA1 - FPR1	ANNEXIN	Secreted Signaling	PMID: 23230437
Resident Memory CD8 T-cells	Macrophages M2	ANXA1	FPR1	1.47591e-05	0	ANXA1_FPR1	ANXA1 - FPR1	ANNEXIN	Secreted Signaling	PMID: 23230437
Smooth muscle cells	Macrophages M2	ANXA1	FPR1	4.95888e-06	0	ANXA1_FPR1	ANXA1 - FPR1	ANNEXIN	Secreted Signaling	PMID: 23230437
Th17 T-cells	Macrophages M2	ANXA1	FPR1	1.49376e-06	0	ANXA1_FPR1	ANXA1 - FPR1	ANNEXIN	Secreted Signaling	PMID: 23230437
Th2 T-cells	Macrophages M2	ANXA1	FPR1	1.3514e-05	0	ANXA1_FPR1	ANXA1 - FPR1	ANNEXIN	Secreted Signaling	PMID: 23230437
Mesenchymal cells	EnS cells	GAS6	AXL	4.30154e-05	0	GAS6_AXL	GAS6 - AXL	GAS	Secreted Signaling	PMID: 27801848
Mesothelial cells	EnS cells	GAS6	AXL	1.15297e-06	0	GAS6_AXL	GAS6 - AXL	GAS	Secreted Signaling	PMID: 27801848
Dendritic cells	B-cells	LGALS9	PTPRC	4.37335e-06	0	LGALS9_CD45	LGALS9 - CD45	GALECTIN	Secreted Signaling	PMID: 30120235
Macrophages M1	B-cells	LGALS9	PTPRC	7.55749e-07	0	LGALS9_CD45	LGALS9 - CD45	GALECTIN	Secreted Signaling	PMID: 30120235
Macrophages M2	B-cells	LGALS9	PTPRC	1.69168e-06	0	LGALS9_CD45	LGALS9 - CD45	GALECTIN	Secreted Signaling	PMID: 30120235
Dendritic cells	Dendritic cells	LGALS9	PTPRC	7.29332e-06	0	LGALS9_CD45	LGALS9 - CD45	GALECTIN	Secreted Signaling	PMID: 30120235
Macrophages M1	Dendritic cells	LGALS9	PTPRC	1.26033e-06	0	LGALS9_CD45	LGALS9 - CD45	GALECTIN	Secreted Signaling	PMID: 30120235
Macrophages M2	Dendritic cells	LGALS9	PTPRC	2.8212e-06	0	LGALS9_CD45	LGALS9 - CD45	GALECTIN	Secreted Signaling	PMID: 30120235
Dendritic cells	Early Exhausted CD8 T-cells	LGALS9	PTPRC	2.24402e-05	0	LGALS9_CD45	LGALS9 - CD45	GALECTIN	Secreted Signaling	PMID: 30120235
Macrophages M1	Early Exhausted CD8 T-cells	LGALS9	PTPRC	3.86472e-06	0	LGALS9_CD45	LGALS9 - CD45	GALECTIN	Secreted Signaling	PMID: 30120235
Macrophages M2	Early Exhausted CD8 T-cells	LGALS9	PTPRC	8.7143e-06	0	LGALS9_CD45	LGALS9 - CD45	GALECTIN	Secreted Signaling	PMID: 30120235
Dendritic cells	Effector CD8 T-cells	LGALS9	PTPRC	9.55063e-06	0	LGALS9_CD45	LGALS9 - CD45	GALECTIN	Secreted Signaling	PMID: 30120235
Macrophages M1	Effector CD8 T-cells	LGALS9	PTPRC	1.64693e-06	0	LGALS9_CD45	LGALS9 - CD45	GALECTIN	Secreted Signaling	PMID: 30120235
Macrophages M2	Effector CD8 T-cells	LGALS9	PTPRC	3.7034e-06	0	LGALS9_CD45	LGALS9 - CD45	GALECTIN	Secreted Signaling	PMID: 30120235
Dendritic cells	Effector Memory CD8 T-cells	LGALS9	PTPRC	6.17323e-05	0	LGALS9_CD45	LGALS9 - CD45	GALECTIN	Secreted Signaling	PMID: 30120235
Macrophages M1	Effector Memory CD8 T-cells	LGALS9	PTPRC	1.06303e-05	0	LGALS9_CD45	LGALS9 - CD45	GALECTIN	Secreted Signaling	PMID: 30120235
Macrophages M2	Effector Memory CD8 T-cells	LGALS9	PTPRC	2.39766e-05	0	LGALS9_CD45	LGALS9 - CD45	GALECTIN	Secreted Signaling	PMID: 30120235
Dendritic cells	Exhausted CD8 T-cells	LGALS9	PTPRC	4.70487e-06	0	LGALS9_CD45	LGALS9 - CD45	GALECTIN	Secreted Signaling	PMID: 30120235
Macrophages M1	Exhausted CD8 T-cells	LGALS9	PTPRC	8.11286e-07	0	LGALS9_CD45	LGALS9 - CD45	GALECTIN	Secreted Signaling	PMID: 30120235
Macrophages M2	Exhausted CD8 T-cells	LGALS9	PTPRC	1.82446e-06	0	LGALS9_CD45	LGALS9 - CD45	GALECTIN	Secreted Signaling	PMID: 30120235
Dendritic cells	γδ T-cells	LGALS9	PTPRC	3.16435e-05	0	LGALS9_CD45	LGALS9 - CD45	GALECTIN	Secreted Signaling	PMID: 30120235
Macrophages M1	γδ T-cells	LGALS9	PTPRC	5.44981e-06	0	LGALS9_CD45	LGALS9 - CD45	GALECTIN	Secreted Signaling	PMID: 30120235
Macrophages M2	γδ T-cells	LGALS9	PTPRC	1.22881e-05	0	LGALS9_CD45	LGALS9 - CD45	GALECTIN	Secreted Signaling	PMID: 30120235
Dendritic cells	Macrophages M1	LGALS9	PTPRC	1.39999e-06	0	LGALS9_CD45	LGALS9 - CD45	GALECTIN	Secreted Signaling	PMID: 30120235
Macrophages M1	Macrophages M1	LGALS9	PTPRC	2.41636e-07	0	LGALS9_CD45	LGALS9 - CD45	GALECTIN	Secreted Signaling	PMID: 30120235
Macrophages M2	Macrophages M1	LGALS9	PTPRC	5.42296e-07	0	LGALS9_CD45	LGALS9 - CD45	GALECTIN	Secreted Signaling	PMID: 30120235
Dendritic cells	Macrophages M2	LGALS9	PTPRC	4.64307e-06	0	LGALS9_CD45	LGALS9 - CD45	GALECTIN	Secreted Signaling	PMID: 30120235
Macrophages M1	Macrophages M2	LGALS9	PTPRC	8.02311e-07	0	LGALS9_CD45	LGALS9 - CD45	GALECTIN	Secreted Signaling	PMID: 30120235
Macrophages M2	Macrophages M2	LGALS9	PTPRC	1.79614e-06	0	LGALS9_CD45	LGALS9 - CD45	GALECTIN	Secreted Signaling	PMID: 30120235
Dendritic cells	Mast cells	LGALS9	PTPRC	4.35843e-07	0	LGALS9_CD45	LGALS9 - CD45	GALECTIN	Secreted Signaling	PMID: 30120235
Macrophages M1	Mast cells	LGALS9	PTPRC	7.54463e-08	0	LGALS9_CD45	LGALS9 - CD45	GALECTIN	Secreted Signaling	PMID: 30120235
Macrophages M2	Mast cells	LGALS9	PTPRC	1.68259e-07	0	LGALS9_CD45	LGALS9 - CD45	GALECTIN	Secreted Signaling	PMID: 30120235
Dendritic cells	NK cells	LGALS9	PTPRC	1.06924e-05	0	LGALS9_CD45	LGALS9 - CD45	GALECTIN	Secreted Signaling	PMID: 30120235
Macrophages M1	NK cells	LGALS9	PTPRC	1.84237e-06	0	LGALS9_CD45	LGALS9 - CD45	GALECTIN	Secreted Signaling	PMID: 30120235
Macrophages M2	NK cells	LGALS9	PTPRC	4.14991e-06	0	LGALS9_CD45	LGALS9 - CD45	GALECTIN	Secreted Signaling	PMID: 30120235
Dendritic cells	Plasmablast/Plasma cells	LGALS9	PTPRC	1.54426e-07	0	LGALS9_CD45	LGALS9 - CD45	GALECTIN	Secreted Signaling	PMID: 30120235
Macrophages M1	Plasmablast/Plasma cells	LGALS9	PTPRC	2.67463e-08	0	LGALS9_CD45	LGALS9 - CD45	GALECTIN	Secreted Signaling	PMID: 30120235
Macrophages M2	Plasmablast/Plasma cells	LGALS9	PTPRC	5.958e-08	0	LGALS9_CD45	LGALS9 - CD45	GALECTIN	Secreted Signaling	PMID: 30120235
Dendritic cells	Resident Memory CD8 T-cells	LGALS9	PTPRC	2.21602e-05	0	LGALS9_CD45	LGALS9 - CD45	GALECTIN	Secreted Signaling	PMID: 30120235
Macrophages M1	Resident Memory CD8 T-cells	LGALS9	PTPRC	3.81783e-06	0	LGALS9_CD45	LGALS9 - CD45	GALECTIN	Secreted Signaling	PMID: 30120235
Macrophages M2	Resident Memory CD8 T-cells	LGALS9	PTPRC	8.60207e-06	0	LGALS9_CD45	LGALS9 - CD45	GALECTIN	Secreted Signaling	PMID: 30120235
Dendritic cells	Th17 T-cells	LGALS9	PTPRC	1.55957e-06	0	LGALS9_CD45	LGALS9 - CD45	GALECTIN	Secreted Signaling	PMID: 30120235
Macrophages M1	Th17 T-cells	LGALS9	PTPRC	2.68798e-07	0	LGALS9_CD45	LGALS9 - CD45	GALECTIN	Secreted Signaling	PMID: 30120235
Macrophages M2	Th17 T-cells	LGALS9	PTPRC	6.05099e-07	0	LGALS9_CD45	LGALS9 - CD45	GALECTIN	Secreted Signaling	PMID: 30120235
Dendritic cells	Th2 T-cells	LGALS9	PTPRC	1.25738e-05	0	LGALS9_CD45	LGALS9 - CD45	GALECTIN	Secreted Signaling	PMID: 30120235
Macrophages M1	Th2 T-cells	LGALS9	PTPRC	2.16622e-06	0	LGALS9_CD45	LGALS9 - CD45	GALECTIN	Secreted Signaling	PMID: 30120235
Macrophages M2	Th2 T-cells	LGALS9	PTPRC	4.88092e-06	0	LGALS9_CD45	LGALS9 - CD45	GALECTIN	Secreted Signaling	PMID: 30120235
Mesothelial cells	EnS cells	PROS1	AXL	5.08664e-07	0	PROS1_AXL	PROS1 - AXL	PROS	Secreted Signaling	PMID: 29531161
Dendritic cells	Dendritic cells	LGALS9	HAVCR2	1.25293e-06	0	LGALS9_HAVCR2	LGALS9 - HAVCR2	GALECTIN	Secreted Signaling	PMID: 27192565
Macrophages M1	Dendritic cells	LGALS9	HAVCR2	2.16969e-07	0	LGALS9_HAVCR2	LGALS9 - HAVCR2	GALECTIN	Secreted Signaling	PMID: 27192565
Macrophages M2	Dendritic cells	LGALS9	HAVCR2	4.83496e-07	0	LGALS9_HAVCR2	LGALS9 - HAVCR2	GALECTIN	Secreted Signaling	PMID: 27192565
Dendritic cells	NK cells	LGALS9	HAVCR2	1.55683e-06	0	LGALS9_HAVCR2	LGALS9 - HAVCR2	GALECTIN	Secreted Signaling	PMID: 27192565
Macrophages M1	NK cells	LGALS9	HAVCR2	2.69498e-07	0	LGALS9_HAVCR2	LGALS9 - HAVCR2	GALECTIN	Secreted Signaling	PMID: 27192565
Macrophages M2	NK cells	LGALS9	HAVCR2	6.01014e-07	0	LGALS9_HAVCR2	LGALS9 - HAVCR2	GALECTIN	Secreted Signaling	PMID: 27192565
Dendritic cells	B-cells	LGALS9	CD44	2.77772e-06	0	LGALS9_CD44	LGALS9 - CD44	GALECTIN	Secreted Signaling	PMID: 25065622
Macrophages M1	B-cells	LGALS9	CD44	4.80453e-07	0	LGALS9_CD44	LGALS9 - CD44	GALECTIN	Secreted Signaling	PMID: 25065622
Macrophages M2	B-cells	LGALS9	CD44	1.07333e-06	0	LGALS9_CD44	LGALS9 - CD44	GALECTIN	Secreted Signaling	PMID: 25065622
Dendritic cells	Dendritic cells	LGALS9	CD44	6.36666e-06	0	LGALS9_CD44	LGALS9 - CD44	GALECTIN	Secreted Signaling	PMID: 25065622
Macrophages M1	Dendritic cells	LGALS9	CD44	1.10055e-06	0	LGALS9_CD44	LGALS9 - CD44	GALECTIN	Secreted Signaling	PMID: 25065622
Macrophages M2	Dendritic cells	LGALS9	CD44	2.46184e-06	0	LGALS9_CD44	LGALS9 - CD44	GALECTIN	Secreted Signaling	PMID: 25065622
Dendritic cells	Early Exhausted CD8 T-cells	LGALS9	CD44	1.49493e-05	0	LGALS9_CD44	LGALS9 - CD44	GALECTIN	Secreted Signaling	PMID: 25065622
Macrophages M1	Early Exhausted CD8 T-cells	LGALS9	CD44	2.57969e-06	0	LGALS9_CD44	LGALS9 - CD44	GALECTIN	Secreted Signaling	PMID: 25065622
Macrophages M2	Early Exhausted CD8 T-cells	LGALS9	CD44	5.79212e-06	0	LGALS9_CD44	LGALS9 - CD44	GALECTIN	Secreted Signaling	PMID: 25065622
Dendritic cells	Effector CD8 T-cells	LGALS9	CD44	5.378e-06	0	LGALS9_CD44	LGALS9 - CD44	GALECTIN	Secreted Signaling	PMID: 25065622
Macrophages M1	Effector CD8 T-cells	LGALS9	CD44	9.29272e-07	0	LGALS9_CD44	LGALS9 - CD44	GALECTIN	Secreted Signaling	PMID: 25065622
Macrophages M2	Effector CD8 T-cells	LGALS9	CD44	2.08053e-06	0	LGALS9_CD44	LGALS9 - CD44	GALECTIN	Secreted Signaling	PMID: 25065622
Dendritic cells	Effector Memory CD8 T-cells	LGALS9	CD44	3.4721e-05	0	LGALS9_CD44	LGALS9 - CD44	GALECTIN	Secreted Signaling	PMID: 25065622
Macrophages M1	Effector Memory CD8 T-cells	LGALS9	CD44	5.99476e-06	0	LGALS9_CD44	LGALS9 - CD44	GALECTIN	Secreted Signaling	PMID: 25065622
Macrophages M2	Effector Memory CD8 T-cells	LGALS9	CD44	1.34444e-05	0	LGALS9_CD44	LGALS9 - CD44	GALECTIN	Secreted Signaling	PMID: 25065622
Dendritic cells	EnEpi cells	LGALS9	CD44	6.42144e-07	0	LGALS9_CD44	LGALS9 - CD44	GALECTIN	Secreted Signaling	PMID: 25065622
Macrophages M1	EnEpi cells	LGALS9	CD44	1.11215e-07	0	LGALS9_CD44	LGALS9 - CD44	GALECTIN	Secreted Signaling	PMID: 25065622
Macrophages M2	EnEpi cells	LGALS9	CD44	2.47756e-07	0	LGALS9_CD44	LGALS9 - CD44	GALECTIN	Secreted Signaling	PMID: 25065622
Dendritic cells	EnS cells	LGALS9	CD44	6.71278e-06	0	LGALS9_CD44	LGALS9 - CD44	GALECTIN	Secreted Signaling	PMID: 25065622
Macrophages M1	EnS cells	LGALS9	CD44	1.16179e-06	0	LGALS9_CD44	LGALS9 - CD44	GALECTIN	Secreted Signaling	PMID: 25065622
Macrophages M2	EnS cells	LGALS9	CD44	2.59206e-06	0	LGALS9_CD44	LGALS9 - CD44	GALECTIN	Secreted Signaling	PMID: 25065622
Dendritic cells	Exhausted CD8 T-cells	LGALS9	CD44	3.70679e-06	0	LGALS9_CD44	LGALS9 - CD44	GALECTIN	Secreted Signaling	PMID: 25065622
Macrophages M1	Exhausted CD8 T-cells	LGALS9	CD44	6.39815e-07	0	LGALS9_CD44	LGALS9 - CD44	GALECTIN	Secreted Signaling	PMID: 25065622
Macrophages M2	Exhausted CD8 T-cells	LGALS9	CD44	1.43578e-06	0	LGALS9_CD44	LGALS9 - CD44	GALECTIN	Secreted Signaling	PMID: 25065622
Dendritic cells	γδ T-cells	LGALS9	CD44	1.69313e-05	0	LGALS9_CD44	LGALS9 - CD44	GALECTIN	Secreted Signaling	PMID: 25065622
Macrophages M1	γδ T-cells	LGALS9	CD44	2.92399e-06	0	LGALS9_CD44	LGALS9 - CD44	GALECTIN	Secreted Signaling	PMID: 25065622
Macrophages M2	γδ T-cells	LGALS9	CD44	6.55411e-06	0	LGALS9_CD44	LGALS9 - CD44	GALECTIN	Secreted Signaling	PMID: 25065622
Dendritic cells	Macrophages M1	LGALS9	CD44	1.30371e-06	0	LGALS9_CD44	LGALS9 - CD44	GALECTIN	Secreted Signaling	PMID: 25065622
Macrophages M1	Macrophages M1	LGALS9	CD44	2.25076e-07	0	LGALS9_CD44	LGALS9 - CD44	GALECTIN	Secreted Signaling	PMID: 25065622
Macrophages M2	Macrophages M1	LGALS9	CD44	5.0485e-07	0	LGALS9_CD44	LGALS9 - CD44	GALECTIN	Secreted Signaling	PMID: 25065622
Dendritic cells	Macrophages M2	LGALS9	CD44	1.02507e-05	0	LGALS9_CD44	LGALS9 - CD44	GALECTIN	Secreted Signaling	PMID: 25065622
Macrophages M1	Macrophages M2	LGALS9	CD44	1.7658e-06	0	LGALS9_CD44	LGALS9 - CD44	GALECTIN	Secreted Signaling	PMID: 25065622
Macrophages M2	Macrophages M2	LGALS9	CD44	3.97967e-06	0	LGALS9_CD44	LGALS9 - CD44	GALECTIN	Secreted Signaling	PMID: 25065622
Dendritic cells	Mast cells	LGALS9	CD44	2.39297e-06	0	LGALS9_CD44	LGALS9 - CD44	GALECTIN	Secreted Signaling	PMID: 25065622
Macrophages M1	Mast cells	LGALS9	CD44	4.12741e-07	0	LGALS9_CD44	LGALS9 - CD44	GALECTIN	Secreted Signaling	PMID: 25065622
Macrophages M2	Mast cells	LGALS9	CD44	9.27665e-07	0	LGALS9_CD44	LGALS9 - CD44	GALECTIN	Secreted Signaling	PMID: 25065622
Dendritic cells	NK cells	LGALS9	CD44	5.71715e-06	0	LGALS9_CD44	LGALS9 - CD44	GALECTIN	Secreted Signaling	PMID: 25065622
Macrophages M1	NK cells	LGALS9	CD44	9.87589e-07	0	LGALS9_CD44	LGALS9 - CD44	GALECTIN	Secreted Signaling	PMID: 25065622
Macrophages M2	NK cells	LGALS9	CD44	2.21247e-06	0	LGALS9_CD44	LGALS9 - CD44	GALECTIN	Secreted Signaling	PMID: 25065622
Dendritic cells	Plasmablast/Plasma cells	LGALS9	CD44	5.05606e-07	0	LGALS9_CD44	LGALS9 - CD44	GALECTIN	Secreted Signaling	PMID: 25065622
Macrophages M1	Plasmablast/Plasma cells	LGALS9	CD44	8.75171e-08	0	LGALS9_CD44	LGALS9 - CD44	GALECTIN	Secreted Signaling	PMID: 25065622
Macrophages M2	Plasmablast/Plasma cells	LGALS9	CD44	1.95206e-07	0	LGALS9_CD44	LGALS9 - CD44	GALECTIN	Secreted Signaling	PMID: 25065622
Dendritic cells	Resident Memory CD8 T-cells	LGALS9	CD44	1.13251e-05	0	LGALS9_CD44	LGALS9 - CD44	GALECTIN	Secreted Signaling	PMID: 25065622
Macrophages M1	Resident Memory CD8 T-cells	LGALS9	CD44	1.95644e-06	0	LGALS9_CD44	LGALS9 - CD44	GALECTIN	Secreted Signaling	PMID: 25065622
Macrophages M2	Resident Memory CD8 T-cells	LGALS9	CD44	4.38239e-06	0	LGALS9_CD44	LGALS9 - CD44	GALECTIN	Secreted Signaling	PMID: 25065622
Dendritic cells	Smooth muscle cells	LGALS9	CD44	5.22162e-06	0	LGALS9_CD44	LGALS9 - CD44	GALECTIN	Secreted Signaling	PMID: 25065622
Macrophages M1	Smooth muscle cells	LGALS9	CD44	9.0383e-07	0	LGALS9_CD44	LGALS9 - CD44	GALECTIN	Secreted Signaling	PMID: 25065622
Macrophages M2	Smooth muscle cells	LGALS9	CD44	2.01597e-06	0	LGALS9_CD44	LGALS9 - CD44	GALECTIN	Secreted Signaling	PMID: 25065622
Dendritic cells	Th17 T-cells	LGALS9	CD44	1.44616e-06	0	LGALS9_CD44	LGALS9 - CD44	GALECTIN	Secreted Signaling	PMID: 25065622
Macrophages M1	Th17 T-cells	LGALS9	CD44	2.49345e-07	0	LGALS9_CD44	LGALS9 - CD44	GALECTIN	Secreted Signaling	PMID: 25065622
Macrophages M2	Th17 T-cells	LGALS9	CD44	5.60856e-07	0	LGALS9_CD44	LGALS9 - CD44	GALECTIN	Secreted Signaling	PMID: 25065622
Dendritic cells	Th2 T-cells	LGALS9	CD44	1.09649e-05	0	LGALS9_CD44	LGALS9 - CD44	GALECTIN	Secreted Signaling	PMID: 25065622
Macrophages M1	Th2 T-cells	LGALS9	CD44	1.89039e-06	0	LGALS9_CD44	LGALS9 - CD44	GALECTIN	Secreted Signaling	PMID: 25065622
Macrophages M2	Th2 T-cells	LGALS9	CD44	4.25289e-06	0	LGALS9_CD44	LGALS9 - CD44	GALECTIN	Secreted Signaling	PMID: 25065622
Mast cells	Macrophages M1	CTSG	FPR1	3.9931e-07	0	CTSG_FPR1	CTSG - FPR1	CTSG	Secreted Signaling	PMID: 26516201
Mast cells	Macrophages M2	CTSG	FPR1	1.8214e-06	0	CTSG_FPR1	CTSG - FPR1	CTSG	Secreted Signaling	PMID: 26516201
EnS cells	Dendritic cells	IGFBP3	TMEM219	7.43622e-06	0	IGFBP3_TMEM219	IGFBP3 - TMEM219	IGFBP	Secreted Signaling	PMID:20353938
Mesenchymal cells	Dendritic cells	IGFBP3	TMEM219	1.11726e-05	0	IGFBP3_TMEM219	IGFBP3 - TMEM219	IGFBP	Secreted Signaling	PMID:20353938
EnS cells	EnEpi cells	IGFBP3	TMEM219	5.77303e-06	0	IGFBP3_TMEM219	IGFBP3 - TMEM219	IGFBP	Secreted Signaling	PMID:20353938
Mesenchymal cells	EnEpi cells	IGFBP3	TMEM219	8.67383e-06	0	IGFBP3_TMEM219	IGFBP3 - TMEM219	IGFBP	Secreted Signaling	PMID:20353938
EnS cells	EnS cells	IGFBP3	TMEM219	1.28255e-05	0	IGFBP3_TMEM219	IGFBP3 - TMEM219	IGFBP	Secreted Signaling	PMID:20353938
Mesenchymal cells	EnS cells	IGFBP3	TMEM219	1.92588e-05	0	IGFBP3_TMEM219	IGFBP3 - TMEM219	IGFBP	Secreted Signaling	PMID:20353938
EnS cells	Macrophages M1	IGFBP3	TMEM219	1.34336e-06	0	IGFBP3_TMEM219	IGFBP3 - TMEM219	IGFBP	Secreted Signaling	PMID:20353938
Mesenchymal cells	Macrophages M1	IGFBP3	TMEM219	2.02002e-06	0	IGFBP3_TMEM219	IGFBP3 - TMEM219	IGFBP	Secreted Signaling	PMID:20353938
EnS cells	Macrophages M2	IGFBP3	TMEM219	3.11308e-06	0	IGFBP3_TMEM219	IGFBP3 - TMEM219	IGFBP	Secreted Signaling	PMID:20353938
Mesenchymal cells	Macrophages M2	IGFBP3	TMEM219	4.67397e-06	0	IGFBP3_TMEM219	IGFBP3 - TMEM219	IGFBP	Secreted Signaling	PMID:20353938
EnS cells	Mesothelial cells	IGFBP3	TMEM219	2.78016e-06	0	IGFBP3_TMEM219	IGFBP3 - TMEM219	IGFBP	Secreted Signaling	PMID:20353938
Mesenchymal cells	Mesothelial cells	IGFBP3	TMEM219	4.17835e-06	0	IGFBP3_TMEM219	IGFBP3 - TMEM219	IGFBP	Secreted Signaling	PMID:20353938
EnS cells	Plasmablast/Plasma cells	IGFBP3	TMEM219	3.98069e-07	0	IGFBP3_TMEM219	IGFBP3 - TMEM219	IGFBP	Secreted Signaling	PMID:20353938
Mesenchymal cells	Plasmablast/Plasma cells	IGFBP3	TMEM219	5.97141e-07	0	IGFBP3_TMEM219	IGFBP3 - TMEM219	IGFBP	Secreted Signaling	PMID:20353938
Dendritic cells	Dendritic cells	LGALS9	P4HB	1.74388e-06	0	LGALS9_P4HB	LGALS9 - P4HB	GALECTIN	Secreted Signaling	PMID:21670307;uniprot
Macrophages M1	Dendritic cells	LGALS9	P4HB	3.01934e-07	0	LGALS9_P4HB	LGALS9 - P4HB	GALECTIN	Secreted Signaling	PMID:21670307;uniprot
Macrophages M2	Dendritic cells	LGALS9	P4HB	6.7308e-07	0	LGALS9_P4HB	LGALS9 - P4HB	GALECTIN	Secreted Signaling	PMID:21670307;uniprot
Dendritic cells	EnEpi cells	LGALS9	P4HB	1.93071e-06	0	LGALS9_P4HB	LGALS9 - P4HB	GALECTIN	Secreted Signaling	PMID:21670307;uniprot
Macrophages M1	EnEpi cells	LGALS9	P4HB	3.34193e-07	0	LGALS9_P4HB	LGALS9 - P4HB	GALECTIN	Secreted Signaling	PMID:21670307;uniprot
Macrophages M2	EnEpi cells	LGALS9	P4HB	7.45413e-07	0	LGALS9_P4HB	LGALS9 - P4HB	GALECTIN	Secreted Signaling	PMID:21670307;uniprot
Dendritic cells	EnS cells	LGALS9	P4HB	6.40165e-06	0	LGALS9_P4HB	LGALS9 - P4HB	GALECTIN	Secreted Signaling	PMID:21670307;uniprot
Macrophages M1	EnS cells	LGALS9	P4HB	1.108e-06	0	LGALS9_P4HB	LGALS9 - P4HB	GALECTIN	Secreted Signaling	PMID:21670307;uniprot
Macrophages M2	EnS cells	LGALS9	P4HB	2.47179e-06	0	LGALS9_P4HB	LGALS9 - P4HB	GALECTIN	Secreted Signaling	PMID:21670307;uniprot
Dendritic cells	Macrophages M1	LGALS9	P4HB	2.91367e-07	0	LGALS9_P4HB	LGALS9 - P4HB	GALECTIN	Secreted Signaling	PMID:21670307;uniprot
Macrophages M1	Macrophages M1	LGALS9	P4HB	5.04384e-08	0	LGALS9_P4HB	LGALS9 - P4HB	GALECTIN	Secreted Signaling	PMID:21670307;uniprot
Macrophages M2	Macrophages M1	LGALS9	P4HB	1.1248e-07	0	LGALS9_P4HB	LGALS9 - P4HB	GALECTIN	Secreted Signaling	PMID:21670307;uniprot
Dendritic cells	Macrophages M2	LGALS9	P4HB	1.10679e-06	0	LGALS9_P4HB	LGALS9 - P4HB	GALECTIN	Secreted Signaling	PMID:21670307;uniprot
Macrophages M1	Macrophages M2	LGALS9	P4HB	1.91627e-07	0	LGALS9_P4HB	LGALS9 - P4HB	GALECTIN	Secreted Signaling	PMID:21670307;uniprot
Macrophages M2	Macrophages M2	LGALS9	P4HB	4.27189e-07	0	LGALS9_P4HB	LGALS9 - P4HB	GALECTIN	Secreted Signaling	PMID:21670307;uniprot
Dendritic cells	Mast cells	LGALS9	P4HB	2.85025e-07	0	LGALS9_P4HB	LGALS9 - P4HB	GALECTIN	Secreted Signaling	PMID:21670307;uniprot
Macrophages M1	Mast cells	LGALS9	P4HB	4.93529e-08	0	LGALS9_P4HB	LGALS9 - P4HB	GALECTIN	Secreted Signaling	PMID:21670307;uniprot
Macrophages M2	Mast cells	LGALS9	P4HB	1.1e-07	0	LGALS9_P4HB	LGALS9 - P4HB	GALECTIN	Secreted Signaling	PMID:21670307;uniprot
Dendritic cells	Mesenchymal cells	LGALS9	P4HB	2.29288e-05	0	LGALS9_P4HB	LGALS9 - P4HB	GALECTIN	Secreted Signaling	PMID:21670307;uniprot
Macrophages M1	Mesenchymal cells	LGALS9	P4HB	3.9691e-06	0	LGALS9_P4HB	LGALS9 - P4HB	GALECTIN	Secreted Signaling	PMID:21670307;uniprot
Macrophages M2	Mesenchymal cells	LGALS9	P4HB	8.85174e-06	0	LGALS9_P4HB	LGALS9 - P4HB	GALECTIN	Secreted Signaling	PMID:21670307;uniprot
Dendritic cells	Mesothelial cells	LGALS9	P4HB	8.57987e-07	0	LGALS9_P4HB	LGALS9 - P4HB	GALECTIN	Secreted Signaling	PMID:21670307;uniprot
Macrophages M1	Mesothelial cells	LGALS9	P4HB	1.48506e-07	0	LGALS9_P4HB	LGALS9 - P4HB	GALECTIN	Secreted Signaling	PMID:21670307;uniprot
Macrophages M2	Mesothelial cells	LGALS9	P4HB	3.3127e-07	0	LGALS9_P4HB	LGALS9 - P4HB	GALECTIN	Secreted Signaling	PMID:21670307;uniprot
Dendritic cells	NK cells	LGALS9	P4HB	1.63348e-06	0	LGALS9_P4HB	LGALS9 - P4HB	GALECTIN	Secreted Signaling	PMID:21670307;uniprot
Macrophages M1	NK cells	LGALS9	P4HB	2.82755e-07	0	LGALS9_P4HB	LGALS9 - P4HB	GALECTIN	Secreted Signaling	PMID:21670307;uniprot
Macrophages M2	NK cells	LGALS9	P4HB	6.30632e-07	0	LGALS9_P4HB	LGALS9 - P4HB	GALECTIN	Secreted Signaling	PMID:21670307;uniprot
Dendritic cells	Plasmablast/Plasma cells	LGALS9	P4HB	4.07646e-07	0	LGALS9_P4HB	LGALS9 - P4HB	GALECTIN	Secreted Signaling	PMID:21670307;uniprot
Macrophages M1	Plasmablast/Plasma cells	LGALS9	P4HB	7.05727e-08	0	LGALS9_P4HB	LGALS9 - P4HB	GALECTIN	Secreted Signaling	PMID:21670307;uniprot
Macrophages M2	Plasmablast/Plasma cells	LGALS9	P4HB	1.57355e-07	0	LGALS9_P4HB	LGALS9 - P4HB	GALECTIN	Secreted Signaling	PMID:21670307;uniprot
Dendritic cells	Smooth muscle cells	LGALS9	P4HB	3.18133e-06	0	LGALS9_P4HB	LGALS9 - P4HB	GALECTIN	Secreted Signaling	PMID:21670307;uniprot
Macrophages M1	Smooth muscle cells	LGALS9	P4HB	5.50856e-07	0	LGALS9_P4HB	LGALS9 - P4HB	GALECTIN	Secreted Signaling	PMID:21670307;uniprot
Macrophages M2	Smooth muscle cells	LGALS9	P4HB	1.22778e-06	0	LGALS9_P4HB	LGALS9 - P4HB	GALECTIN	Secreted Signaling	PMID:21670307;uniprot
Dendritic cells	Th2 T-cells	LGALS9	P4HB	1.28575e-06	0	LGALS9_P4HB	LGALS9 - P4HB	GALECTIN	Secreted Signaling	PMID:21670307;uniprot
Macrophages M1	Th2 T-cells	LGALS9	P4HB	2.22621e-07	0	LGALS9_P4HB	LGALS9 - P4HB	GALECTIN	Secreted Signaling	PMID:21670307;uniprot
Macrophages M2	Th2 T-cells	LGALS9	P4HB	4.96238e-07	0	LGALS9_P4HB	LGALS9 - P4HB	GALECTIN	Secreted Signaling	PMID:21670307;uniprot
Th2 T-cells	Endothelial cells	PPIA	BSG	2.71603e-05	0	PPIA_BSG	PPIA - BSG	CypA	Secreted Signaling	PMID: 36012604
B-cells	EnEpi cells	PPIA	BSG	7.37908e-06	0	PPIA_BSG	PPIA - BSG	CypA	Secreted Signaling	PMID: 36012604
Dendritic cells	EnEpi cells	PPIA	BSG	1.2979e-05	0	PPIA_BSG	PPIA - BSG	CypA	Secreted Signaling	PMID: 36012604
Early Exhausted CD8 T-cells	EnEpi cells	PPIA	BSG	1.59897e-05	0	PPIA_BSG	PPIA - BSG	CypA	Secreted Signaling	PMID: 36012604
Effector CD8 T-cells	EnEpi cells	PPIA	BSG	7.89702e-06	0	PPIA_BSG	PPIA - BSG	CypA	Secreted Signaling	PMID: 36012604
Effector Memory CD8 T-cells	EnEpi cells	PPIA	BSG	4.07083e-05	0	PPIA_BSG	PPIA - BSG	CypA	Secreted Signaling	PMID: 36012604
Endothelial cells	EnEpi cells	PPIA	BSG	2.93274e-05	0	PPIA_BSG	PPIA - BSG	CypA	Secreted Signaling	PMID: 36012604
EnEpi cells	EnEpi cells	PPIA	BSG	9.98116e-06	0	PPIA_BSG	PPIA - BSG	CypA	Secreted Signaling	PMID: 36012604
EnS cells	EnEpi cells	PPIA	BSG	2.93304e-05	0	PPIA_BSG	PPIA - BSG	CypA	Secreted Signaling	PMID: 36012604
Exhausted CD8 T-cells	EnEpi cells	PPIA	BSG	4.15332e-06	0	PPIA_BSG	PPIA - BSG	CypA	Secreted Signaling	PMID: 36012604
γδ T-cells	EnEpi cells	PPIA	BSG	2.32626e-05	0	PPIA_BSG	PPIA - BSG	CypA	Secreted Signaling	PMID: 36012604
Macrophages M1	EnEpi cells	PPIA	BSG	1.54222e-06	0	PPIA_BSG	PPIA - BSG	CypA	Secreted Signaling	PMID: 36012604
Macrophages M2	EnEpi cells	PPIA	BSG	6.98044e-06	0	PPIA_BSG	PPIA - BSG	CypA	Secreted Signaling	PMID: 36012604
Mast cells	EnEpi cells	PPIA	BSG	2.11163e-06	0	PPIA_BSG	PPIA - BSG	CypA	Secreted Signaling	PMID: 36012604
Mesothelial cells	EnEpi cells	PPIA	BSG	3.78301e-06	0	PPIA_BSG	PPIA - BSG	CypA	Secreted Signaling	PMID: 36012604
NK cells	EnEpi cells	PPIA	BSG	9.24165e-06	0	PPIA_BSG	PPIA - BSG	CypA	Secreted Signaling	PMID: 36012604
Resident Memory CD8 T-cells	EnEpi cells	PPIA	BSG	1.45132e-05	0	PPIA_BSG	PPIA - BSG	CypA	Secreted Signaling	PMID: 36012604
Smooth muscle cells	EnEpi cells	PPIA	BSG	2.65661e-05	0	PPIA_BSG	PPIA - BSG	CypA	Secreted Signaling	PMID: 36012604
Th17 T-cells	EnEpi cells	PPIA	BSG	1.20436e-06	0	PPIA_BSG	PPIA - BSG	CypA	Secreted Signaling	PMID: 36012604
Th2 T-cells	EnEpi cells	PPIA	BSG	1.15319e-05	0	PPIA_BSG	PPIA - BSG	CypA	Secreted Signaling	PMID: 36012604
B-cells	EnS cells	PPIA	BSG	6.08981e-05	0	PPIA_BSG	PPIA - BSG	CypA	Secreted Signaling	PMID: 36012604
Dendritic cells	EnS cells	PPIA	BSG	0.000106933	0	PPIA_BSG	PPIA - BSG	CypA	Secreted Signaling	PMID: 36012604
Early Exhausted CD8 T-cells	EnS cells	PPIA	BSG	0.000131989	0	PPIA_BSG	PPIA - BSG	CypA	Secreted Signaling	PMID: 36012604
Effector CD8 T-cells	EnS cells	PPIA	BSG	6.53544e-05	0	PPIA_BSG	PPIA - BSG	CypA	Secreted Signaling	PMID: 36012604
Effector Memory CD8 T-cells	EnS cells	PPIA	BSG	0.000336545	0	PPIA_BSG	PPIA - BSG	CypA	Secreted Signaling	PMID: 36012604
Endothelial cells	EnS cells	PPIA	BSG	0.00024272	0	PPIA_BSG	PPIA - BSG	CypA	Secreted Signaling	PMID: 36012604
EnEpi cells	EnS cells	PPIA	BSG	8.2242e-05	0	PPIA_BSG	PPIA - BSG	CypA	Secreted Signaling	PMID: 36012604
EnS cells	EnS cells	PPIA	BSG	0.000241914	0	PPIA_BSG	PPIA - BSG	CypA	Secreted Signaling	PMID: 36012604
Exhausted CD8 T-cells	EnS cells	PPIA	BSG	3.43037e-05	0	PPIA_BSG	PPIA - BSG	CypA	Secreted Signaling	PMID: 36012604
γδ T-cells	EnS cells	PPIA	BSG	0.000191863	0	PPIA_BSG	PPIA - BSG	CypA	Secreted Signaling	PMID: 36012604
Macrophages M1	EnS cells	PPIA	BSG	1.27396e-05	0	PPIA_BSG	PPIA - BSG	CypA	Secreted Signaling	PMID: 36012604
Macrophages M2	EnS cells	PPIA	BSG	5.77545e-05	0	PPIA_BSG	PPIA - BSG	CypA	Secreted Signaling	PMID: 36012604
Mast cells	EnS cells	PPIA	BSG	1.74687e-05	0	PPIA_BSG	PPIA - BSG	CypA	Secreted Signaling	PMID: 36012604
Mesenchymal cells	EnS cells	PPIA	BSG	0.000769947	0	PPIA_BSG	PPIA - BSG	CypA	Secreted Signaling	PMID: 36012604
Mesothelial cells	EnS cells	PPIA	BSG	3.12716e-05	0	PPIA_BSG	PPIA - BSG	CypA	Secreted Signaling	PMID: 36012604
NK cells	EnS cells	PPIA	BSG	7.60388e-05	0	PPIA_BSG	PPIA - BSG	CypA	Secreted Signaling	PMID: 36012604
Plasmablast/Plasma cells	EnS cells	PPIA	BSG	7.5049e-06	0	PPIA_BSG	PPIA - BSG	CypA	Secreted Signaling	PMID: 36012604
Resident Memory CD8 T-cells	EnS cells	PPIA	BSG	0.000120269	0	PPIA_BSG	PPIA - BSG	CypA	Secreted Signaling	PMID: 36012604
Smooth muscle cells	EnS cells	PPIA	BSG	0.000219014	0	PPIA_BSG	PPIA - BSG	CypA	Secreted Signaling	PMID: 36012604
Th17 T-cells	EnS cells	PPIA	BSG	9.95772e-06	0	PPIA_BSG	PPIA - BSG	CypA	Secreted Signaling	PMID: 36012604
Th2 T-cells	EnS cells	PPIA	BSG	9.46126e-05	0	PPIA_BSG	PPIA - BSG	CypA	Secreted Signaling	PMID: 36012604
B-cells	Exhausted CD8 T-cells	PPIA	BSG	3.28578e-06	0	PPIA_BSG	PPIA - BSG	CypA	Secreted Signaling	PMID: 36012604
Dendritic cells	Exhausted CD8 T-cells	PPIA	BSG	5.77938e-06	0	PPIA_BSG	PPIA - BSG	CypA	Secreted Signaling	PMID: 36012604
Early Exhausted CD8 T-cells	Exhausted CD8 T-cells	PPIA	BSG	7.11993e-06	0	PPIA_BSG	PPIA - BSG	CypA	Secreted Signaling	PMID: 36012604
Effector CD8 T-cells	Exhausted CD8 T-cells	PPIA	BSG	3.51633e-06	0	PPIA_BSG	PPIA - BSG	CypA	Secreted Signaling	PMID: 36012604
Effector Memory CD8 T-cells	Exhausted CD8 T-cells	PPIA	BSG	1.81264e-05	0	PPIA_BSG	PPIA - BSG	CypA	Secreted Signaling	PMID: 36012604
Endothelial cells	Exhausted CD8 T-cells	PPIA	BSG	1.30587e-05	0	PPIA_BSG	PPIA - BSG	CypA	Secreted Signaling	PMID: 36012604
EnEpi cells	Exhausted CD8 T-cells	PPIA	BSG	4.4445e-06	0	PPIA_BSG	PPIA - BSG	CypA	Secreted Signaling	PMID: 36012604
EnS cells	Exhausted CD8 T-cells	PPIA	BSG	1.30604e-05	0	PPIA_BSG	PPIA - BSG	CypA	Secreted Signaling	PMID: 36012604
Exhausted CD8 T-cells	Exhausted CD8 T-cells	PPIA	BSG	1.84939e-06	0	PPIA_BSG	PPIA - BSG	CypA	Secreted Signaling	PMID: 36012604
γδ T-cells	Exhausted CD8 T-cells	PPIA	BSG	1.03585e-05	0	PPIA_BSG	PPIA - BSG	CypA	Secreted Signaling	PMID: 36012604
Macrophages M1	Exhausted CD8 T-cells	PPIA	BSG	6.86717e-07	0	PPIA_BSG	PPIA - BSG	CypA	Secreted Signaling	PMID: 36012604
Macrophages M2	Exhausted CD8 T-cells	PPIA	BSG	3.10821e-06	0	PPIA_BSG	PPIA - BSG	CypA	Secreted Signaling	PMID: 36012604
Mast cells	Exhausted CD8 T-cells	PPIA	BSG	9.40253e-07	0	PPIA_BSG	PPIA - BSG	CypA	Secreted Signaling	PMID: 36012604
Mesothelial cells	Exhausted CD8 T-cells	PPIA	BSG	1.68449e-06	0	PPIA_BSG	PPIA - BSG	CypA	Secreted Signaling	PMID: 36012604
NK cells	Exhausted CD8 T-cells	PPIA	BSG	4.11525e-06	0	PPIA_BSG	PPIA - BSG	CypA	Secreted Signaling	PMID: 36012604
Resident Memory CD8 T-cells	Exhausted CD8 T-cells	PPIA	BSG	6.46226e-06	0	PPIA_BSG	PPIA - BSG	CypA	Secreted Signaling	PMID: 36012604
Smooth muscle cells	Exhausted CD8 T-cells	PPIA	BSG	1.18295e-05	0	PPIA_BSG	PPIA - BSG	CypA	Secreted Signaling	PMID: 36012604
Th17 T-cells	Exhausted CD8 T-cells	PPIA	BSG	5.36275e-07	0	PPIA_BSG	PPIA - BSG	CypA	Secreted Signaling	PMID: 36012604
Th2 T-cells	Exhausted CD8 T-cells	PPIA	BSG	5.13521e-06	0	PPIA_BSG	PPIA - BSG	CypA	Secreted Signaling	PMID: 36012604
Th2 T-cells	Macrophages M1	PPIA	BSG	1.36696e-06	0	PPIA_BSG	PPIA - BSG	CypA	Secreted Signaling	PMID: 36012604
B-cells	Mesenchymal cells	PPIA	BSG	9.10112e-05	0	PPIA_BSG	PPIA - BSG	CypA	Secreted Signaling	PMID: 36012604
Dendritic cells	Mesenchymal cells	PPIA	BSG	0.000160085	0	PPIA_BSG	PPIA - BSG	CypA	Secreted Signaling	PMID: 36012604
Early Exhausted CD8 T-cells	Mesenchymal cells	PPIA	BSG	0.000197211	0	PPIA_BSG	PPIA - BSG	CypA	Secreted Signaling	PMID: 36012604
Effector CD8 T-cells	Mesenchymal cells	PPIA	BSG	9.73926e-05	0	PPIA_BSG	PPIA - BSG	CypA	Secreted Signaling	PMID: 36012604
Effector Memory CD8 T-cells	Mesenchymal cells	PPIA	BSG	0.000502061	0	PPIA_BSG	PPIA - BSG	CypA	Secreted Signaling	PMID: 36012604
Endothelial cells	Mesenchymal cells	PPIA	BSG	0.000361689	0	PPIA_BSG	PPIA - BSG	CypA	Secreted Signaling	PMID: 36012604
EnEpi cells	Mesenchymal cells	PPIA	BSG	0.000123109	0	PPIA_BSG	PPIA - BSG	CypA	Secreted Signaling	PMID: 36012604
EnS cells	Mesenchymal cells	PPIA	BSG	0.000361757	0	PPIA_BSG	PPIA - BSG	CypA	Secreted Signaling	PMID: 36012604
Exhausted CD8 T-cells	Mesenchymal cells	PPIA	BSG	5.12247e-05	0	PPIA_BSG	PPIA - BSG	CypA	Secreted Signaling	PMID: 36012604
γδ T-cells	Mesenchymal cells	PPIA	BSG	0.000286917	0	PPIA_BSG	PPIA - BSG	CypA	Secreted Signaling	PMID: 36012604
Macrophages M1	Mesenchymal cells	PPIA	BSG	1.90208e-05	0	PPIA_BSG	PPIA - BSG	CypA	Secreted Signaling	PMID: 36012604
Macrophages M2	Mesenchymal cells	PPIA	BSG	8.60891e-05	0	PPIA_BSG	PPIA - BSG	CypA	Secreted Signaling	PMID: 36012604
Mast cells	Mesenchymal cells	PPIA	BSG	2.60426e-05	0	PPIA_BSG	PPIA - BSG	CypA	Secreted Signaling	PMID: 36012604
Mesothelial cells	Mesenchymal cells	PPIA	BSG	4.66566e-05	0	PPIA_BSG	PPIA - BSG	CypA	Secreted Signaling	PMID: 36012604
NK cells	Mesenchymal cells	PPIA	BSG	0.000113992	0	PPIA_BSG	PPIA - BSG	CypA	Secreted Signaling	PMID: 36012604
Resident Memory CD8 T-cells	Mesenchymal cells	PPIA	BSG	0.000178983	0	PPIA_BSG	PPIA - BSG	CypA	Secreted Signaling	PMID: 36012604
Smooth muscle cells	Mesenchymal cells	PPIA	BSG	0.000327666	0	PPIA_BSG	PPIA - BSG	CypA	Secreted Signaling	PMID: 36012604
Th17 T-cells	Mesenchymal cells	PPIA	BSG	1.48536e-05	0	PPIA_BSG	PPIA - BSG	CypA	Secreted Signaling	PMID: 36012604
Th2 T-cells	Mesenchymal cells	PPIA	BSG	0.000142252	0	PPIA_BSG	PPIA - BSG	CypA	Secreted Signaling	PMID: 36012604
B-cells	Mesothelial cells	PPIA	BSG	7.73018e-06	0	PPIA_BSG	PPIA - BSG	CypA	Secreted Signaling	PMID: 36012604
Dendritic cells	Mesothelial cells	PPIA	BSG	1.3577e-05	0	PPIA_BSG	PPIA - BSG	CypA	Secreted Signaling	PMID: 36012604
Early Exhausted CD8 T-cells	Mesothelial cells	PPIA	BSG	1.67537e-05	0	PPIA_BSG	PPIA - BSG	CypA	Secreted Signaling	PMID: 36012604
Effector CD8 T-cells	Mesothelial cells	PPIA	BSG	8.29255e-06	0	PPIA_BSG	PPIA - BSG	CypA	Secreted Signaling	PMID: 36012604
Effector Memory CD8 T-cells	Mesothelial cells	PPIA	BSG	4.27091e-05	0	PPIA_BSG	PPIA - BSG	CypA	Secreted Signaling	PMID: 36012604
Endothelial cells	Mesothelial cells	PPIA	BSG	3.07975e-05	0	PPIA_BSG	PPIA - BSG	CypA	Secreted Signaling	PMID: 36012604
EnEpi cells	Mesothelial cells	PPIA	BSG	1.04419e-05	0	PPIA_BSG	PPIA - BSG	CypA	Secreted Signaling	PMID: 36012604
EnS cells	Mesothelial cells	PPIA	BSG	3.07103e-05	0	PPIA_BSG	PPIA - BSG	CypA	Secreted Signaling	PMID: 36012604
Exhausted CD8 T-cells	Mesothelial cells	PPIA	BSG	4.3539e-06	0	PPIA_BSG	PPIA - BSG	CypA	Secreted Signaling	PMID: 36012604
γδ T-cells	Mesothelial cells	PPIA	BSG	2.43565e-05	0	PPIA_BSG	PPIA - BSG	CypA	Secreted Signaling	PMID: 36012604
Macrophages M1	Mesothelial cells	PPIA	BSG	1.6169e-06	0	PPIA_BSG	PPIA - BSG	CypA	Secreted Signaling	PMID: 36012604
Macrophages M2	Mesothelial cells	PPIA	BSG	7.32849e-06	0	PPIA_BSG	PPIA - BSG	CypA	Secreted Signaling	PMID: 36012604
Mast cells	Mesothelial cells	PPIA	BSG	2.21665e-06	0	PPIA_BSG	PPIA - BSG	CypA	Secreted Signaling	PMID: 36012604
Mesenchymal cells	Mesothelial cells	PPIA	BSG	9.7637e-05	0	PPIA_BSG	PPIA - BSG	CypA	Secreted Signaling	PMID: 36012604
Mesothelial cells	Mesothelial cells	PPIA	BSG	3.96858e-06	0	PPIA_BSG	PPIA - BSG	CypA	Secreted Signaling	PMID: 36012604
NK cells	Mesothelial cells	PPIA	BSG	9.65627e-06	0	PPIA_BSG	PPIA - BSG	CypA	Secreted Signaling	PMID: 36012604
Plasmablast/Plasma cells	Mesothelial cells	PPIA	BSG	9.50086e-07	0	PPIA_BSG	PPIA - BSG	CypA	Secreted Signaling	PMID: 36012604
Resident Memory CD8 T-cells	Mesothelial cells	PPIA	BSG	1.52575e-05	0	PPIA_BSG	PPIA - BSG	CypA	Secreted Signaling	PMID: 36012604
Smooth muscle cells	Mesothelial cells	PPIA	BSG	2.78051e-05	0	PPIA_BSG	PPIA - BSG	CypA	Secreted Signaling	PMID: 36012604
Th17 T-cells	Mesothelial cells	PPIA	BSG	1.26366e-06	0	PPIA_BSG	PPIA - BSG	CypA	Secreted Signaling	PMID: 36012604
Th2 T-cells	Mesothelial cells	PPIA	BSG	1.20199e-05	0	PPIA_BSG	PPIA - BSG	CypA	Secreted Signaling	PMID: 36012604
B-cells	NK cells	PPIA	BSG	5.85135e-06	0	PPIA_BSG	PPIA - BSG	CypA	Secreted Signaling	PMID: 36012604
Dendritic cells	NK cells	PPIA	BSG	1.02929e-05	0	PPIA_BSG	PPIA - BSG	CypA	Secreted Signaling	PMID: 36012604
Early Exhausted CD8 T-cells	NK cells	PPIA	BSG	1.26791e-05	0	PPIA_BSG	PPIA - BSG	CypA	Secreted Signaling	PMID: 36012604
Effector CD8 T-cells	NK cells	PPIA	BSG	6.26101e-06	0	PPIA_BSG	PPIA - BSG	CypA	Secreted Signaling	PMID: 36012604
Effector Memory CD8 T-cells	NK cells	PPIA	BSG	3.22768e-05	0	PPIA_BSG	PPIA - BSG	CypA	Secreted Signaling	PMID: 36012604
Endothelial cells	NK cells	PPIA	BSG	2.32516e-05	0	PPIA_BSG	PPIA - BSG	CypA	Secreted Signaling	PMID: 36012604
EnEpi cells	NK cells	PPIA	BSG	7.91546e-06	0	PPIA_BSG	PPIA - BSG	CypA	Secreted Signaling	PMID: 36012604
EnS cells	NK cells	PPIA	BSG	2.32588e-05	0	PPIA_BSG	PPIA - BSG	CypA	Secreted Signaling	PMID: 36012604
Exhausted CD8 T-cells	NK cells	PPIA	BSG	3.29328e-06	0	PPIA_BSG	PPIA - BSG	CypA	Secreted Signaling	PMID: 36012604
γδ T-cells	NK cells	PPIA	BSG	1.84471e-05	0	PPIA_BSG	PPIA - BSG	CypA	Secreted Signaling	PMID: 36012604
Macrophages M1	NK cells	PPIA	BSG	1.22285e-06	0	PPIA_BSG	PPIA - BSG	CypA	Secreted Signaling	PMID: 36012604
Macrophages M2	NK cells	PPIA	BSG	5.5344e-06	0	PPIA_BSG	PPIA - BSG	CypA	Secreted Signaling	PMID: 36012604
Mast cells	NK cells	PPIA	BSG	1.6742e-06	0	PPIA_BSG	PPIA - BSG	CypA	Secreted Signaling	PMID: 36012604
Mesothelial cells	NK cells	PPIA	BSG	2.9995e-06	0	PPIA_BSG	PPIA - BSG	CypA	Secreted Signaling	PMID: 36012604
NK cells	NK cells	PPIA	BSG	7.32963e-06	0	PPIA_BSG	PPIA - BSG	CypA	Secreted Signaling	PMID: 36012604
Smooth muscle cells	NK cells	PPIA	BSG	2.10673e-05	0	PPIA_BSG	PPIA - BSG	CypA	Secreted Signaling	PMID: 36012604
Th17 T-cells	NK cells	PPIA	BSG	9.54913e-07	0	PPIA_BSG	PPIA - BSG	CypA	Secreted Signaling	PMID: 36012604
Th2 T-cells	NK cells	PPIA	BSG	9.14766e-06	0	PPIA_BSG	PPIA - BSG	CypA	Secreted Signaling	PMID: 36012604
B-cells	Smooth muscle cells	PPIA	BSG	1.76566e-05	0	PPIA_BSG	PPIA - BSG	CypA	Secreted Signaling	PMID: 36012604
Dendritic cells	Smooth muscle cells	PPIA	BSG	3.10595e-05	0	PPIA_BSG	PPIA - BSG	CypA	Secreted Signaling	PMID: 36012604
Early Exhausted CD8 T-cells	Smooth muscle cells	PPIA	BSG	3.82595e-05	0	PPIA_BSG	PPIA - BSG	CypA	Secreted Signaling	PMID: 36012604
Effector CD8 T-cells	Smooth muscle cells	PPIA	BSG	1.88924e-05	0	PPIA_BSG	PPIA - BSG	CypA	Secreted Signaling	PMID: 36012604
Effector Memory CD8 T-cells	Smooth muscle cells	PPIA	BSG	9.73951e-05	0	PPIA_BSG	PPIA - BSG	CypA	Secreted Signaling	PMID: 36012604
Endothelial cells	Smooth muscle cells	PPIA	BSG	7.0161e-05	0	PPIA_BSG	PPIA - BSG	CypA	Secreted Signaling	PMID: 36012604
EnEpi cells	Smooth muscle cells	PPIA	BSG	2.38855e-05	0	PPIA_BSG	PPIA - BSG	CypA	Secreted Signaling	PMID: 36012604
EnS cells	Smooth muscle cells	PPIA	BSG	7.01846e-05	0	PPIA_BSG	PPIA - BSG	CypA	Secreted Signaling	PMID: 36012604
Exhausted CD8 T-cells	Smooth muscle cells	PPIA	BSG	9.93752e-06	0	PPIA_BSG	PPIA - BSG	CypA	Secreted Signaling	PMID: 36012604
γδ T-cells	Smooth muscle cells	PPIA	BSG	5.5665e-05	0	PPIA_BSG	PPIA - BSG	CypA	Secreted Signaling	PMID: 36012604
Macrophages M1	Smooth muscle cells	PPIA	BSG	3.68997e-06	0	PPIA_BSG	PPIA - BSG	CypA	Secreted Signaling	PMID: 36012604
Macrophages M2	Smooth muscle cells	PPIA	BSG	1.66999e-05	0	PPIA_BSG	PPIA - BSG	CypA	Secreted Signaling	PMID: 36012604
Mast cells	Smooth muscle cells	PPIA	BSG	5.05187e-06	0	PPIA_BSG	PPIA - BSG	CypA	Secreted Signaling	PMID: 36012604
Mesothelial cells	Smooth muscle cells	PPIA	BSG	9.05097e-06	0	PPIA_BSG	PPIA - BSG	CypA	Secreted Signaling	PMID: 36012604
NK cells	Smooth muscle cells	PPIA	BSG	2.2118e-05	0	PPIA_BSG	PPIA - BSG	CypA	Secreted Signaling	PMID: 36012604
Smooth muscle cells	Smooth muscle cells	PPIA	BSG	6.35719e-05	0	PPIA_BSG	PPIA - BSG	CypA	Secreted Signaling	PMID: 36012604
Th17 T-cells	Smooth muscle cells	PPIA	BSG	2.88144e-06	0	PPIA_BSG	PPIA - BSG	CypA	Secreted Signaling	PMID: 36012604
Th2 T-cells	Smooth muscle cells	PPIA	BSG	2.76047e-05	0	PPIA_BSG	PPIA - BSG	CypA	Secreted Signaling	PMID: 36012604
EnEpi cells	NK cells	COL1A1	ITGA1_ITGB1	4.24038e-06	0	COL1A1_ITGA1_ITGB1	COL1A1 - (ITGA1+ITGB1)	COLLAGEN	ECM-Receptor	KEGG: hsa04512
EnS cells	NK cells	COL1A1	ITGA1_ITGB1	6.87871e-05	0	COL1A1_ITGA1_ITGB1	COL1A1 - (ITGA1+ITGB1)	COLLAGEN	ECM-Receptor	KEGG: hsa04512
Mesenchymal cells	NK cells	COL1A1	ITGA1_ITGB1	0.000309862	0	COL1A1_ITGA1_ITGB1	COL1A1 - (ITGA1+ITGB1)	COLLAGEN	ECM-Receptor	KEGG: hsa04512
Mesothelial cells	NK cells	COL1A1	ITGA1_ITGB1	4.75741e-06	0	COL1A1_ITGA1_ITGB1	COL1A1 - (ITGA1+ITGB1)	COLLAGEN	ECM-Receptor	KEGG: hsa04512
Plasmablast/Plasma cells	NK cells	COL1A1	ITGA1_ITGB1	6.68024e-07	0	COL1A1_ITGA1_ITGB1	COL1A1 - (ITGA1+ITGB1)	COLLAGEN	ECM-Receptor	KEGG: hsa04512
Smooth muscle cells	NK cells	COL1A1	ITGA1_ITGB1	2.8729e-05	0	COL1A1_ITGA1_ITGB1	COL1A1 - (ITGA1+ITGB1)	COLLAGEN	ECM-Receptor	KEGG: hsa04512
EnEpi cells	Smooth muscle cells	COL1A1	ITGA1_ITGB1	1.4901e-05	0	COL1A1_ITGA1_ITGB1	COL1A1 - (ITGA1+ITGB1)	COLLAGEN	ECM-Receptor	KEGG: hsa04512
EnS cells	Smooth muscle cells	COL1A1	ITGA1_ITGB1	0.000240427	0	COL1A1_ITGA1_ITGB1	COL1A1 - (ITGA1+ITGB1)	COLLAGEN	ECM-Receptor	KEGG: hsa04512
Mesenchymal cells	Smooth muscle cells	COL1A1	ITGA1_ITGB1	0.00108259	0	COL1A1_ITGA1_ITGB1	COL1A1 - (ITGA1+ITGB1)	COLLAGEN	ECM-Receptor	KEGG: hsa04512
Mesothelial cells	Smooth muscle cells	COL1A1	ITGA1_ITGB1	1.66838e-05	0	COL1A1_ITGA1_ITGB1	COL1A1 - (ITGA1+ITGB1)	COLLAGEN	ECM-Receptor	KEGG: hsa04512
Plasmablast/Plasma cells	Smooth muscle cells	COL1A1	ITGA1_ITGB1	2.34865e-06	0	COL1A1_ITGA1_ITGB1	COL1A1 - (ITGA1+ITGB1)	COLLAGEN	ECM-Receptor	KEGG: hsa04512
Smooth muscle cells	Smooth muscle cells	COL1A1	ITGA1_ITGB1	0.000100768	0	COL1A1_ITGA1_ITGB1	COL1A1 - (ITGA1+ITGB1)	COLLAGEN	ECM-Receptor	KEGG: hsa04512
EnEpi cells	NK cells	COL1A2	ITGA1_ITGB1	4.5829e-06	0	COL1A2_ITGA1_ITGB1	COL1A2 - (ITGA1+ITGB1)	COLLAGEN	ECM-Receptor	KEGG: hsa04512
EnS cells	NK cells	COL1A2	ITGA1_ITGB1	4.78393e-05	0	COL1A2_ITGA1_ITGB1	COL1A2 - (ITGA1+ITGB1)	COLLAGEN	ECM-Receptor	KEGG: hsa04512
Mesenchymal cells	NK cells	COL1A2	ITGA1_ITGB1	0.000345462	0	COL1A2_ITGA1_ITGB1	COL1A2 - (ITGA1+ITGB1)	COLLAGEN	ECM-Receptor	KEGG: hsa04512
Mesothelial cells	NK cells	COL1A2	ITGA1_ITGB1	4.98459e-06	0	COL1A2_ITGA1_ITGB1	COL1A2 - (ITGA1+ITGB1)	COLLAGEN	ECM-Receptor	KEGG: hsa04512
Plasmablast/Plasma cells	NK cells	COL1A2	ITGA1_ITGB1	9.02983e-07	0	COL1A2_ITGA1_ITGB1	COL1A2 - (ITGA1+ITGB1)	COLLAGEN	ECM-Receptor	KEGG: hsa04512
Smooth muscle cells	NK cells	COL1A2	ITGA1_ITGB1	2.94705e-05	0	COL1A2_ITGA1_ITGB1	COL1A2 - (ITGA1+ITGB1)	COLLAGEN	ECM-Receptor	KEGG: hsa04512
EnEpi cells	Smooth muscle cells	COL1A2	ITGA1_ITGB1	1.6103e-05	0	COL1A2_ITGA1_ITGB1	COL1A2 - (ITGA1+ITGB1)	COLLAGEN	ECM-Receptor	KEGG: hsa04512
EnS cells	Smooth muscle cells	COL1A2	ITGA1_ITGB1	0.000167546	0	COL1A2_ITGA1_ITGB1	COL1A2 - (ITGA1+ITGB1)	COLLAGEN	ECM-Receptor	KEGG: hsa04512
Mesenchymal cells	Smooth muscle cells	COL1A2	ITGA1_ITGB1	0.001206	0	COL1A2_ITGA1_ITGB1	COL1A2 - (ITGA1+ITGB1)	COLLAGEN	ECM-Receptor	KEGG: hsa04512
Mesothelial cells	Smooth muscle cells	COL1A2	ITGA1_ITGB1	1.74777e-05	0	COL1A2_ITGA1_ITGB1	COL1A2 - (ITGA1+ITGB1)	COLLAGEN	ECM-Receptor	KEGG: hsa04512
Plasmablast/Plasma cells	Smooth muscle cells	COL1A2	ITGA1_ITGB1	3.17389e-06	0	COL1A2_ITGA1_ITGB1	COL1A2 - (ITGA1+ITGB1)	COLLAGEN	ECM-Receptor	KEGG: hsa04512
Smooth muscle cells	Smooth muscle cells	COL1A2	ITGA1_ITGB1	0.000103361	0	COL1A2_ITGA1_ITGB1	COL1A2 - (ITGA1+ITGB1)	COLLAGEN	ECM-Receptor	KEGG: hsa04512
Endothelial cells	NK cells	COL4A1	ITGA1_ITGB1	1.24786e-05	0	COL4A1_ITGA1_ITGB1	COL4A1 - (ITGA1+ITGB1)	COLLAGEN	ECM-Receptor	KEGG: hsa04512
EnS cells	NK cells	COL4A1	ITGA1_ITGB1	7.96692e-06	0	COL4A1_ITGA1_ITGB1	COL4A1 - (ITGA1+ITGB1)	COLLAGEN	ECM-Receptor	KEGG: hsa04512
Smooth muscle cells	NK cells	COL4A1	ITGA1_ITGB1	9.5512e-06	0	COL4A1_ITGA1_ITGB1	COL4A1 - (ITGA1+ITGB1)	COLLAGEN	ECM-Receptor	KEGG: hsa04512
Endothelial cells	Smooth muscle cells	COL4A1	ITGA1_ITGB1	4.38587e-05	0	COL4A1_ITGA1_ITGB1	COL4A1 - (ITGA1+ITGB1)	COLLAGEN	ECM-Receptor	KEGG: hsa04512
EnS cells	Smooth muscle cells	COL4A1	ITGA1_ITGB1	2.80096e-05	0	COL4A1_ITGA1_ITGB1	COL4A1 - (ITGA1+ITGB1)	COLLAGEN	ECM-Receptor	KEGG: hsa04512
Smooth muscle cells	Smooth muscle cells	COL4A1	ITGA1_ITGB1	3.35707e-05	0	COL4A1_ITGA1_ITGB1	COL4A1 - (ITGA1+ITGB1)	COLLAGEN	ECM-Receptor	KEGG: hsa04512
Endothelial cells	NK cells	COL4A2	ITGA1_ITGB1	1.04401e-05	0	COL4A2_ITGA1_ITGB1	COL4A2 - (ITGA1+ITGB1)	COLLAGEN	ECM-Receptor	KEGG: hsa04512
EnS cells	NK cells	COL4A2	ITGA1_ITGB1	9.63828e-06	0	COL4A2_ITGA1_ITGB1	COL4A2 - (ITGA1+ITGB1)	COLLAGEN	ECM-Receptor	KEGG: hsa04512
Smooth muscle cells	NK cells	COL4A2	ITGA1_ITGB1	1.04492e-05	0	COL4A2_ITGA1_ITGB1	COL4A2 - (ITGA1+ITGB1)	COLLAGEN	ECM-Receptor	KEGG: hsa04512
Endothelial cells	Smooth muscle cells	COL4A2	ITGA1_ITGB1	3.67002e-05	0	COL4A2_ITGA1_ITGB1	COL4A2 - (ITGA1+ITGB1)	COLLAGEN	ECM-Receptor	KEGG: hsa04512
EnS cells	Smooth muscle cells	COL4A2	ITGA1_ITGB1	3.38803e-05	0	COL4A2_ITGA1_ITGB1	COL4A2 - (ITGA1+ITGB1)	COLLAGEN	ECM-Receptor	KEGG: hsa04512
Smooth muscle cells	Smooth muscle cells	COL4A2	ITGA1_ITGB1	3.67236e-05	0	COL4A2_ITGA1_ITGB1	COL4A2 - (ITGA1+ITGB1)	COLLAGEN	ECM-Receptor	KEGG: hsa04512
EnEpi cells	NK cells	COL6A1	ITGA1_ITGB1	1.52914e-06	0	COL6A1_ITGA1_ITGB1	COL6A1 - (ITGA1+ITGB1)	COLLAGEN	ECM-Receptor	KEGG: hsa04512
EnS cells	NK cells	COL6A1	ITGA1_ITGB1	3.30795e-05	0	COL6A1_ITGA1_ITGB1	COL6A1 - (ITGA1+ITGB1)	COLLAGEN	ECM-Receptor	KEGG: hsa04512
Mesenchymal cells	NK cells	COL6A1	ITGA1_ITGB1	0.000178194	0	COL6A1_ITGA1_ITGB1	COL6A1 - (ITGA1+ITGB1)	COLLAGEN	ECM-Receptor	KEGG: hsa04512
Mesothelial cells	NK cells	COL6A1	ITGA1_ITGB1	3.16148e-06	0	COL6A1_ITGA1_ITGB1	COL6A1 - (ITGA1+ITGB1)	COLLAGEN	ECM-Receptor	KEGG: hsa04512
Smooth muscle cells	NK cells	COL6A1	ITGA1_ITGB1	2.19934e-05	0	COL6A1_ITGA1_ITGB1	COL6A1 - (ITGA1+ITGB1)	COLLAGEN	ECM-Receptor	KEGG: hsa04512
EnEpi cells	Smooth muscle cells	COL6A1	ITGA1_ITGB1	5.37778e-06	0	COL6A1_ITGA1_ITGB1	COL6A1 - (ITGA1+ITGB1)	COLLAGEN	ECM-Receptor	KEGG: hsa04512
EnS cells	Smooth muscle cells	COL6A1	ITGA1_ITGB1	0.000116018	0	COL6A1_ITGA1_ITGB1	COL6A1 - (ITGA1+ITGB1)	COLLAGEN	ECM-Receptor	KEGG: hsa04512
Mesenchymal cells	Smooth muscle cells	COL6A1	ITGA1_ITGB1	0.000624431	0	COL6A1_ITGA1_ITGB1	COL6A1 - (ITGA1+ITGB1)	COLLAGEN	ECM-Receptor	KEGG: hsa04512
Mesothelial cells	Smooth muscle cells	COL6A1	ITGA1_ITGB1	1.10992e-05	0	COL6A1_ITGA1_ITGB1	COL6A1 - (ITGA1+ITGB1)	COLLAGEN	ECM-Receptor	KEGG: hsa04512
Smooth muscle cells	Smooth muscle cells	COL6A1	ITGA1_ITGB1	7.71988e-05	0	COL6A1_ITGA1_ITGB1	COL6A1 - (ITGA1+ITGB1)	COLLAGEN	ECM-Receptor	KEGG: hsa04512
EnEpi cells	NK cells	COL6A2	ITGA1_ITGB1	1.27719e-06	0	COL6A2_ITGA1_ITGB1	COL6A2 - (ITGA1+ITGB1)	COLLAGEN	ECM-Receptor	KEGG: hsa04512
EnS cells	NK cells	COL6A2	ITGA1_ITGB1	3.3707e-05	0	COL6A2_ITGA1_ITGB1	COL6A2 - (ITGA1+ITGB1)	COLLAGEN	ECM-Receptor	KEGG: hsa04512
Mesenchymal cells	NK cells	COL6A2	ITGA1_ITGB1	0.000210323	0	COL6A2_ITGA1_ITGB1	COL6A2 - (ITGA1+ITGB1)	COLLAGEN	ECM-Receptor	KEGG: hsa04512
Mesothelial cells	NK cells	COL6A2	ITGA1_ITGB1	3.17719e-06	0	COL6A2_ITGA1_ITGB1	COL6A2 - (ITGA1+ITGB1)	COLLAGEN	ECM-Receptor	KEGG: hsa04512
Smooth muscle cells	NK cells	COL6A2	ITGA1_ITGB1	2.50959e-05	0	COL6A2_ITGA1_ITGB1	COL6A2 - (ITGA1+ITGB1)	COLLAGEN	ECM-Receptor	KEGG: hsa04512
EnEpi cells	Smooth muscle cells	COL6A2	ITGA1_ITGB1	4.49206e-06	0	COL6A2_ITGA1_ITGB1	COL6A2 - (ITGA1+ITGB1)	COLLAGEN	ECM-Receptor	KEGG: hsa04512
EnS cells	Smooth muscle cells	COL6A2	ITGA1_ITGB1	0.000118212	0	COL6A2_ITGA1_ITGB1	COL6A2 - (ITGA1+ITGB1)	COLLAGEN	ECM-Receptor	KEGG: hsa04512
Mesenchymal cells	Smooth muscle cells	COL6A2	ITGA1_ITGB1	0.000736484	0	COL6A2_ITGA1_ITGB1	COL6A2 - (ITGA1+ITGB1)	COLLAGEN	ECM-Receptor	KEGG: hsa04512
Mesothelial cells	Smooth muscle cells	COL6A2	ITGA1_ITGB1	1.11543e-05	0	COL6A2_ITGA1_ITGB1	COL6A2 - (ITGA1+ITGB1)	COLLAGEN	ECM-Receptor	KEGG: hsa04512
Smooth muscle cells	Smooth muscle cells	COL6A2	ITGA1_ITGB1	8.80592e-05	0	COL6A2_ITGA1_ITGB1	COL6A2 - (ITGA1+ITGB1)	COLLAGEN	ECM-Receptor	KEGG: hsa04512
EnS cells	NK cells	COL6A3	ITGA1_ITGB1	1.06818e-05	0	COL6A3_ITGA1_ITGB1	COL6A3 - (ITGA1+ITGB1)	COLLAGEN	ECM-Receptor	KEGG: hsa04512
Mesenchymal cells	NK cells	COL6A3	ITGA1_ITGB1	0.000165755	0	COL6A3_ITGA1_ITGB1	COL6A3 - (ITGA1+ITGB1)	COLLAGEN	ECM-Receptor	KEGG: hsa04512
Smooth muscle cells	NK cells	COL6A3	ITGA1_ITGB1	7.17589e-06	0	COL6A3_ITGA1_ITGB1	COL6A3 - (ITGA1+ITGB1)	COLLAGEN	ECM-Receptor	KEGG: hsa04512
EnS cells	Smooth muscle cells	COL6A3	ITGA1_ITGB1	3.75445e-05	0	COL6A3_ITGA1_ITGB1	COL6A3 - (ITGA1+ITGB1)	COLLAGEN	ECM-Receptor	KEGG: hsa04512
Mesenchymal cells	Smooth muscle cells	COL6A3	ITGA1_ITGB1	0.000581006	0	COL6A3_ITGA1_ITGB1	COL6A3 - (ITGA1+ITGB1)	COLLAGEN	ECM-Receptor	KEGG: hsa04512
Smooth muscle cells	Smooth muscle cells	COL6A3	ITGA1_ITGB1	2.52284e-05	0	COL6A3_ITGA1_ITGB1	COL6A3 - (ITGA1+ITGB1)	COLLAGEN	ECM-Receptor	KEGG: hsa04512
Endothelial cells	Mesothelial cells	FN1	ITGA3_ITGB1	1.32434e-06	0	FN1_ITGA3_ITGB1	FN1 - (ITGA3+ITGB1)	FN1	ECM-Receptor	KEGG: hsa04512
EnS cells	Mesothelial cells	FN1	ITGA3_ITGB1	1.51194e-06	0	FN1_ITGA3_ITGB1	FN1 - (ITGA3+ITGB1)	FN1	ECM-Receptor	KEGG: hsa04512
Mesenchymal cells	Mesothelial cells	FN1	ITGA3_ITGB1	1.16186e-05	0	FN1_ITGA3_ITGB1	FN1 - (ITGA3+ITGB1)	FN1	ECM-Receptor	KEGG: hsa04512
Mesothelial cells	Mesothelial cells	FN1	ITGA3_ITGB1	3.21125e-07	0	FN1_ITGA3_ITGB1	FN1 - (ITGA3+ITGB1)	FN1	ECM-Receptor	KEGG: hsa04512
Smooth muscle cells	Mesothelial cells	FN1	ITGA3_ITGB1	1.96823e-06	0	FN1_ITGA3_ITGB1	FN1 - (ITGA3+ITGB1)	FN1	ECM-Receptor	KEGG: hsa04512
Endothelial cells	Th2 T-cells	FN1	ITGA4_ITGB1	3.15963e-06	0	FN1_ITGA4_ITGB1	FN1 - (ITGA4+ITGB1)	FN1	ECM-Receptor	KEGG: hsa04512
EnS cells	Th2 T-cells	FN1	ITGA4_ITGB1	3.6072e-06	0	FN1_ITGA4_ITGB1	FN1 - (ITGA4+ITGB1)	FN1	ECM-Receptor	KEGG: hsa04512
Mesenchymal cells	Th2 T-cells	FN1	ITGA4_ITGB1	2.77199e-05	0	FN1_ITGA4_ITGB1	FN1 - (ITGA4+ITGB1)	FN1	ECM-Receptor	KEGG: hsa04512
Mesothelial cells	Th2 T-cells	FN1	ITGA4_ITGB1	7.66143e-07	0	FN1_ITGA4_ITGB1	FN1 - (ITGA4+ITGB1)	FN1	ECM-Receptor	KEGG: hsa04512
Smooth muscle cells	Th2 T-cells	FN1	ITGA4_ITGB1	4.69583e-06	0	FN1_ITGA4_ITGB1	FN1 - (ITGA4+ITGB1)	FN1	ECM-Receptor	KEGG: hsa04512
Endothelial cells	Macrophages M2	FN1	ITGA5_ITGB1	3.29908e-06	0	FN1_ITGA5_ITGB1	FN1 - (ITGA5+ITGB1)	FN1	ECM-Receptor	KEGG: hsa04512
EnS cells	Macrophages M2	FN1	ITGA5_ITGB1	3.76586e-06	0	FN1_ITGA5_ITGB1	FN1 - (ITGA5+ITGB1)	FN1	ECM-Receptor	KEGG: hsa04512
Mesenchymal cells	Macrophages M2	FN1	ITGA5_ITGB1	2.89243e-05	0	FN1_ITGA5_ITGB1	FN1 - (ITGA5+ITGB1)	FN1	ECM-Receptor	KEGG: hsa04512
Mesothelial cells	Macrophages M2	FN1	ITGA5_ITGB1	7.99579e-07	0	FN1_ITGA5_ITGB1	FN1 - (ITGA5+ITGB1)	FN1	ECM-Receptor	KEGG: hsa04512
Smooth muscle cells	Macrophages M2	FN1	ITGA5_ITGB1	4.90096e-06	0	FN1_ITGA5_ITGB1	FN1 - (ITGA5+ITGB1)	FN1	ECM-Receptor	KEGG: hsa04512
Mesenchymal cells	NK cells	LAMA4	ITGA1_ITGB1	2.86188e-05	0	LAMA4_ITGA1_ITGB1	LAMA4 - (ITGA1+ITGB1)	LAMININ	ECM-Receptor	KEGG: hsa04512
Mesothelial cells	NK cells	LAMA4	ITGA1_ITGB1	1.23409e-06	0	LAMA4_ITGA1_ITGB1	LAMA4 - (ITGA1+ITGB1)	LAMININ	ECM-Receptor	KEGG: hsa04512
Mesenchymal cells	Smooth muscle cells	LAMA4	ITGA1_ITGB1	0.000100628	0	LAMA4_ITGA1_ITGB1	LAMA4 - (ITGA1+ITGB1)	LAMININ	ECM-Receptor	KEGG: hsa04512
Mesothelial cells	Smooth muscle cells	LAMA4	ITGA1_ITGB1	4.33836e-06	0	LAMA4_ITGA1_ITGB1	LAMA4 - (ITGA1+ITGB1)	LAMININ	ECM-Receptor	KEGG: hsa04512
EnS cells	NK cells	LAMB1	ITGA1_ITGB1	4.44066e-06	0	LAMB1_ITGA1_ITGB1	LAMB1 - (ITGA1+ITGB1)	LAMININ	ECM-Receptor	KEGG: hsa04512
Mesothelial cells	NK cells	LAMB1	ITGA1_ITGB1	7.21172e-07	0	LAMB1_ITGA1_ITGB1	LAMB1 - (ITGA1+ITGB1)	LAMININ	ECM-Receptor	KEGG: hsa04512
EnS cells	Smooth muscle cells	LAMB1	ITGA1_ITGB1	1.56175e-05	0	LAMB1_ITGA1_ITGB1	LAMB1 - (ITGA1+ITGB1)	LAMININ	ECM-Receptor	KEGG: hsa04512
Mesothelial cells	Smooth muscle cells	LAMB1	ITGA1_ITGB1	2.53614e-06	0	LAMB1_ITGA1_ITGB1	LAMB1 - (ITGA1+ITGB1)	LAMININ	ECM-Receptor	KEGG: hsa04512
Mesenchymal cells	NK cells	LAMB2	ITGA1_ITGB1	3.09764e-05	0	LAMB2_ITGA1_ITGB1	LAMB2 - (ITGA1+ITGB1)	LAMININ	ECM-Receptor	KEGG: hsa04512
Smooth muscle cells	NK cells	LAMB2	ITGA1_ITGB1	2.25298e-06	0	LAMB2_ITGA1_ITGB1	LAMB2 - (ITGA1+ITGB1)	LAMININ	ECM-Receptor	KEGG: hsa04512
Mesenchymal cells	Smooth muscle cells	LAMB2	ITGA1_ITGB1	0.000108912	0	LAMB2_ITGA1_ITGB1	LAMB2 - (ITGA1+ITGB1)	LAMININ	ECM-Receptor	KEGG: hsa04512
Smooth muscle cells	Smooth muscle cells	LAMB2	ITGA1_ITGB1	7.92505e-06	0	LAMB2_ITGA1_ITGB1	LAMB2 - (ITGA1+ITGB1)	LAMININ	ECM-Receptor	KEGG: hsa04512
Mesenchymal cells	NK cells	LAMC1	ITGA1_ITGB1	1.60827e-05	0	LAMC1_ITGA1_ITGB1	LAMC1 - (ITGA1+ITGB1)	LAMININ	ECM-Receptor	KEGG: hsa04512
Mesenchymal cells	Smooth muscle cells	LAMC1	ITGA1_ITGB1	5.65656e-05	0	LAMC1_ITGA1_ITGB1	LAMC1 - (ITGA1+ITGB1)	LAMININ	ECM-Receptor	KEGG: hsa04512
Mesenchymal cells	Mesothelial cells	LAMA4	ITGA3_ITGB1	6.98515e-06	0	LAMA4_ITGA3_ITGB1	LAMA4 - (ITGA3+ITGB1)	LAMININ	ECM-Receptor	KEGG: hsa04512
Mesothelial cells	Mesothelial cells	LAMA4	ITGA3_ITGB1	3.01413e-07	0	LAMA4_ITGA3_ITGB1	LAMA4 - (ITGA3+ITGB1)	LAMININ	ECM-Receptor	KEGG: hsa04512
EnS cells	Mesothelial cells	LAMB1	ITGA3_ITGB1	1.08305e-06	0	LAMB1_ITGA3_ITGB1	LAMB1 - (ITGA3+ITGB1)	LAMININ	ECM-Receptor	KEGG: hsa04512
Mesothelial cells	Mesothelial cells	LAMB1	ITGA3_ITGB1	1.75931e-07	0	LAMB1_ITGA3_ITGB1	LAMB1 - (ITGA3+ITGB1)	LAMININ	ECM-Receptor	KEGG: hsa04512
Mesenchymal cells	Mesothelial cells	LAMB2	ITGA3_ITGB1	7.56191e-06	0	LAMB2_ITGA3_ITGB1	LAMB2 - (ITGA3+ITGB1)	LAMININ	ECM-Receptor	KEGG: hsa04512
Smooth muscle cells	Mesothelial cells	LAMB2	ITGA3_ITGB1	5.49149e-07	0	LAMB2_ITGA3_ITGB1	LAMB2 - (ITGA3+ITGB1)	LAMININ	ECM-Receptor	KEGG: hsa04512
Mesenchymal cells	Mesothelial cells	LAMC1	ITGA3_ITGB1	3.92167e-06	0	LAMC1_ITGA3_ITGB1	LAMC1 - (ITGA3+ITGB1)	LAMININ	ECM-Receptor	KEGG: hsa04512
EnS cells	Mesothelial cells	THBS1	ITGA3_ITGB1	2.28941e-06	0	THBS1_ITGA3_ITGB1	THBS1 - (ITGA3+ITGB1)	THBS	ECM-Receptor	KEGG: hsa04512
Macrophages M1	Mesothelial cells	THBS1	ITGA3_ITGB1	1.21862e-07	0	THBS1_ITGA3_ITGB1	THBS1 - (ITGA3+ITGB1)	THBS	ECM-Receptor	KEGG: hsa04512
Macrophages M2	Mesothelial cells	THBS1	ITGA3_ITGB1	3.32308e-06	0	THBS1_ITGA3_ITGB1	THBS1 - (ITGA3+ITGB1)	THBS	ECM-Receptor	KEGG: hsa04512
Mesenchymal cells	Mesothelial cells	THBS1	ITGA3_ITGB1	1.12997e-05	0	THBS1_ITGA3_ITGB1	THBS1 - (ITGA3+ITGB1)	THBS	ECM-Receptor	KEGG: hsa04512
Mesothelial cells	Mesothelial cells	THBS1	ITGA3_ITGB1	6.35031e-08	0	THBS1_ITGA3_ITGB1	THBS1 - (ITGA3+ITGB1)	THBS	ECM-Receptor	KEGG: hsa04512
Smooth muscle cells	Mesothelial cells	THBS1	ITGA3_ITGB1	2.79069e-06	0	THBS1_ITGA3_ITGB1	THBS1 - (ITGA3+ITGB1)	THBS	ECM-Receptor	KEGG: hsa04512
Mesenchymal cells	Mesothelial cells	THBS2	ITGA3_ITGB1	1.05762e-05	0	THBS2_ITGA3_ITGB1	THBS2 - (ITGA3+ITGB1)	THBS	ECM-Receptor	KEGG: hsa04512
Mesothelial cells	Mesothelial cells	THBS2	ITGA3_ITGB1	1.48224e-07	0	THBS2_ITGA3_ITGB1	THBS2 - (ITGA3+ITGB1)	THBS	ECM-Receptor	KEGG: hsa04512
EnEpi cells	Mesothelial cells	COL1A1	ITGA3_ITGB1	1.03701e-06	0	COL1A1_ITGA3_ITGB1	COL1A1 - (ITGA3+ITGB1)	COLLAGEN	ECM-Receptor	KEGG: hsa04512
EnS cells	Mesothelial cells	COL1A1	ITGA3_ITGB1	1.71309e-05	0	COL1A1_ITGA3_ITGB1	COL1A1 - (ITGA3+ITGB1)	COLLAGEN	ECM-Receptor	KEGG: hsa04512
Mesenchymal cells	Mesothelial cells	COL1A1	ITGA3_ITGB1	7.72777e-05	0	COL1A1_ITGA3_ITGB1	COL1A1 - (ITGA3+ITGB1)	COLLAGEN	ECM-Receptor	KEGG: hsa04512
Mesothelial cells	Mesothelial cells	COL1A1	ITGA3_ITGB1	1.17146e-06	0	COL1A1_ITGA3_ITGB1	COL1A1 - (ITGA3+ITGB1)	COLLAGEN	ECM-Receptor	KEGG: hsa04512
Plasmablast/Plasma cells	Mesothelial cells	COL1A1	ITGA3_ITGB1	1.631e-07	0	COL1A1_ITGA3_ITGB1	COL1A1 - (ITGA3+ITGB1)	COLLAGEN	ECM-Receptor	KEGG: hsa04512
Smooth muscle cells	Mesothelial cells	COL1A1	ITGA3_ITGB1	7.0699e-06	0	COL1A1_ITGA3_ITGB1	COL1A1 - (ITGA3+ITGB1)	COLLAGEN	ECM-Receptor	KEGG: hsa04512
EnEpi cells	Mesothelial cells	COL1A2	ITGA3_ITGB1	1.12116e-06	0	COL1A2_ITGA3_ITGB1	COL1A2 - (ITGA3+ITGB1)	COLLAGEN	ECM-Receptor	KEGG: hsa04512
EnS cells	Mesothelial cells	COL1A2	ITGA3_ITGB1	1.18327e-05	0	COL1A2_ITGA3_ITGB1	COL1A2 - (ITGA3+ITGB1)	COLLAGEN	ECM-Receptor	KEGG: hsa04512
Mesenchymal cells	Mesothelial cells	COL1A2	ITGA3_ITGB1	8.63944e-05	0	COL1A2_ITGA3_ITGB1	COL1A2 - (ITGA3+ITGB1)	COLLAGEN	ECM-Receptor	KEGG: hsa04512
Mesothelial cells	Mesothelial cells	COL1A2	ITGA3_ITGB1	1.22805e-06	0	COL1A2_ITGA3_ITGB1	COL1A2 - (ITGA3+ITGB1)	COLLAGEN	ECM-Receptor	KEGG: hsa04512
Plasmablast/Plasma cells	Mesothelial cells	COL1A2	ITGA3_ITGB1	2.20659e-07	0	COL1A2_ITGA3_ITGB1	COL1A2 - (ITGA3+ITGB1)	COLLAGEN	ECM-Receptor	KEGG: hsa04512
Smooth muscle cells	Mesothelial cells	COL1A2	ITGA3_ITGB1	7.25434e-06	0	COL1A2_ITGA3_ITGB1	COL1A2 - (ITGA3+ITGB1)	COLLAGEN	ECM-Receptor	KEGG: hsa04512
Endothelial cells	Mesothelial cells	COL4A1	ITGA3_ITGB1	3.04992e-06	0	COL4A1_ITGA3_ITGB1	COL4A1 - (ITGA3+ITGB1)	COLLAGEN	ECM-Receptor	KEGG: hsa04512
EnS cells	Mesothelial cells	COL4A1	ITGA3_ITGB1	1.94529e-06	0	COL4A1_ITGA3_ITGB1	COL4A1 - (ITGA3+ITGB1)	COLLAGEN	ECM-Receptor	KEGG: hsa04512
Smooth muscle cells	Mesothelial cells	COL4A1	ITGA3_ITGB1	2.33418e-06	0	COL4A1_ITGA3_ITGB1	COL4A1 - (ITGA3+ITGB1)	COLLAGEN	ECM-Receptor	KEGG: hsa04512
Endothelial cells	Mesothelial cells	COL4A2	ITGA3_ITGB1	2.5502e-06	0	COL4A2_ITGA3_ITGB1	COL4A2 - (ITGA3+ITGB1)	COLLAGEN	ECM-Receptor	KEGG: hsa04512
EnS cells	Mesothelial cells	COL4A2	ITGA3_ITGB1	2.35465e-06	0	COL4A2_ITGA3_ITGB1	COL4A2 - (ITGA3+ITGB1)	COLLAGEN	ECM-Receptor	KEGG: hsa04512
Smooth muscle cells	Mesothelial cells	COL4A2	ITGA3_ITGB1	2.55448e-06	0	COL4A2_ITGA3_ITGB1	COL4A2 - (ITGA3+ITGB1)	COLLAGEN	ECM-Receptor	KEGG: hsa04512
EnEpi cells	Mesothelial cells	COL6A1	ITGA3_ITGB1	3.72972e-07	0	COL6A1_ITGA3_ITGB1	COL6A1 - (ITGA3+ITGB1)	COLLAGEN	ECM-Receptor	KEGG: hsa04512
EnS cells	Mesothelial cells	COL6A1	ITGA3_ITGB1	8.14282e-06	0	COL6A1_ITGA3_ITGB1	COL6A1 - (ITGA3+ITGB1)	COLLAGEN	ECM-Receptor	KEGG: hsa04512
Mesenchymal cells	Mesothelial cells	COL6A1	ITGA3_ITGB1	4.39916e-05	0	COL6A1_ITGA3_ITGB1	COL6A1 - (ITGA3+ITGB1)	COLLAGEN	ECM-Receptor	KEGG: hsa04512
Mesothelial cells	Mesothelial cells	COL6A1	ITGA3_ITGB1	7.75604e-07	0	COL6A1_ITGA3_ITGB1	COL6A1 - (ITGA3+ITGB1)	COLLAGEN	ECM-Receptor	KEGG: hsa04512
Smooth muscle cells	Mesothelial cells	COL6A1	ITGA3_ITGB1	5.39912e-06	0	COL6A1_ITGA3_ITGB1	COL6A1 - (ITGA3+ITGB1)	COLLAGEN	ECM-Receptor	KEGG: hsa04512
EnEpi cells	Mesothelial cells	COL6A2	ITGA3_ITGB1	3.11444e-07	0	COL6A2_ITGA3_ITGB1	COL6A2 - (ITGA3+ITGB1)	COLLAGEN	ECM-Receptor	KEGG: hsa04512
EnS cells	Mesothelial cells	COL6A2	ITGA3_ITGB1	8.29896e-06	0	COL6A2_ITGA3_ITGB1	COL6A2 - (ITGA3+ITGB1)	COLLAGEN	ECM-Receptor	KEGG: hsa04512
Mesenchymal cells	Mesothelial cells	COL6A2	ITGA3_ITGB1	5.20519e-05	0	COL6A2_ITGA3_ITGB1	COL6A2 - (ITGA3+ITGB1)	COLLAGEN	ECM-Receptor	KEGG: hsa04512
Mesothelial cells	Mesothelial cells	COL6A2	ITGA3_ITGB1	7.79489e-07	0	COL6A2_ITGA3_ITGB1	COL6A2 - (ITGA3+ITGB1)	COLLAGEN	ECM-Receptor	KEGG: hsa04512
Smooth muscle cells	Mesothelial cells	COL6A2	ITGA3_ITGB1	6.16768e-06	0	COL6A2_ITGA3_ITGB1	COL6A2 - (ITGA3+ITGB1)	COLLAGEN	ECM-Receptor	KEGG: hsa04512
EnS cells	Mesothelial cells	COL6A3	ITGA3_ITGB1	2.61045e-06	0	COL6A3_ITGA3_ITGB1	COL6A3 - (ITGA3+ITGB1)	COLLAGEN	ECM-Receptor	KEGG: hsa04512
Mesenchymal cells	Mesothelial cells	COL6A3	ITGA3_ITGB1	4.08818e-05	0	COL6A3_ITGA3_ITGB1	COL6A3 - (ITGA3+ITGB1)	COLLAGEN	ECM-Receptor	KEGG: hsa04512
Smooth muscle cells	Mesothelial cells	COL6A3	ITGA3_ITGB1	1.75219e-06	0	COL6A3_ITGA3_ITGB1	COL6A3 - (ITGA3+ITGB1)	COLLAGEN	ECM-Receptor	KEGG: hsa04512
Mesenchymal cells	Endothelial cells	LAMA4	ITGA6_ITGB1	0.000225943	0	LAMA4_ITGA6_ITGB1	LAMA4 - (ITGA6+ITGB1)	LAMININ	ECM-Receptor	KEGG: hsa04512
Mesothelial cells	Endothelial cells	LAMA4	ITGA6_ITGB1	9.72924e-06	0	LAMA4_ITGA6_ITGB1	LAMA4 - (ITGA6+ITGB1)	LAMININ	ECM-Receptor	KEGG: hsa04512
EnS cells	Endothelial cells	LAMB1	ITGA6_ITGB1	3.51133e-05	0	LAMB1_ITGA6_ITGB1	LAMB1 - (ITGA6+ITGB1)	LAMININ	ECM-Receptor	KEGG: hsa04512
Mesothelial cells	Endothelial cells	LAMB1	ITGA6_ITGB1	5.69968e-06	0	LAMB1_ITGA6_ITGB1	LAMB1 - (ITGA6+ITGB1)	LAMININ	ECM-Receptor	KEGG: hsa04512
Mesenchymal cells	Endothelial cells	LAMB2	ITGA6_ITGB1	0.000244464	0	LAMB2_ITGA6_ITGB1	LAMB2 - (ITGA6+ITGB1)	LAMININ	ECM-Receptor	KEGG: hsa04512
Smooth muscle cells	Endothelial cells	LAMB2	ITGA6_ITGB1	1.78379e-05	0	LAMB2_ITGA6_ITGB1	LAMB2 - (ITGA6+ITGB1)	LAMININ	ECM-Receptor	KEGG: hsa04512
Mesenchymal cells	Endothelial cells	LAMC1	ITGA6_ITGB1	0.000127226	0	LAMC1_ITGA6_ITGB1	LAMC1 - (ITGA6+ITGB1)	LAMININ	ECM-Receptor	KEGG: hsa04512
Endothelial cells	Macrophages M2	FN1	ITGAV_ITGB1	2.24424e-06	0	FN1_ITGAV_ITGB1	FN1 - (ITGAV+ITGB1)	FN1	ECM-Receptor	KEGG: hsa04512
EnS cells	Macrophages M2	FN1	ITGAV_ITGB1	2.56228e-06	0	FN1_ITGAV_ITGB1	FN1 - (ITGAV+ITGB1)	FN1	ECM-Receptor	KEGG: hsa04512
Mesenchymal cells	Macrophages M2	FN1	ITGAV_ITGB1	1.96938e-05	0	FN1_ITGAV_ITGB1	FN1 - (ITGAV+ITGB1)	FN1	ECM-Receptor	KEGG: hsa04512
Mesothelial cells	Macrophages M2	FN1	ITGAV_ITGB1	5.44275e-07	0	FN1_ITGAV_ITGB1	FN1 - (ITGAV+ITGB1)	FN1	ECM-Receptor	KEGG: hsa04512
Smooth muscle cells	Macrophages M2	FN1	ITGAV_ITGB1	3.33591e-06	0	FN1_ITGAV_ITGB1	FN1 - (ITGAV+ITGB1)	FN1	ECM-Receptor	KEGG: hsa04512
Endothelial cells	Mesenchymal cells	FN1	ITGAV_ITGB1	5.24543e-05	0	FN1_ITGAV_ITGB1	FN1 - (ITGAV+ITGB1)	FN1	ECM-Receptor	KEGG: hsa04512
EnS cells	Mesenchymal cells	FN1	ITGAV_ITGB1	5.98762e-05	0	FN1_ITGAV_ITGB1	FN1 - (ITGAV+ITGB1)	FN1	ECM-Receptor	KEGG: hsa04512
Mesenchymal cells	Mesenchymal cells	FN1	ITGAV_ITGB1	0.00045989	0	FN1_ITGAV_ITGB1	FN1 - (ITGAV+ITGB1)	FN1	ECM-Receptor	KEGG: hsa04512
Mesothelial cells	Mesenchymal cells	FN1	ITGAV_ITGB1	1.27131e-05	0	FN1_ITGAV_ITGB1	FN1 - (ITGAV+ITGB1)	FN1	ECM-Receptor	KEGG: hsa04512
Smooth muscle cells	Mesenchymal cells	FN1	ITGAV_ITGB1	7.7924e-05	0	FN1_ITGAV_ITGB1	FN1 - (ITGAV+ITGB1)	FN1	ECM-Receptor	KEGG: hsa04512
Endothelial cells	Mesothelial cells	FN1	ITGAV_ITGB1	1.41231e-06	0	FN1_ITGAV_ITGB1	FN1 - (ITGAV+ITGB1)	FN1	ECM-Receptor	KEGG: hsa04512
EnS cells	Mesothelial cells	FN1	ITGAV_ITGB1	1.61232e-06	0	FN1_ITGAV_ITGB1	FN1 - (ITGAV+ITGB1)	FN1	ECM-Receptor	KEGG: hsa04512
Mesenchymal cells	Mesothelial cells	FN1	ITGAV_ITGB1	1.23886e-05	0	FN1_ITGAV_ITGB1	FN1 - (ITGAV+ITGB1)	FN1	ECM-Receptor	KEGG: hsa04512
Mesothelial cells	Mesothelial cells	FN1	ITGAV_ITGB1	3.4242e-07	0	FN1_ITGAV_ITGB1	FN1 - (ITGAV+ITGB1)	FN1	ECM-Receptor	KEGG: hsa04512
Smooth muscle cells	Mesothelial cells	FN1	ITGAV_ITGB1	2.09877e-06	0	FN1_ITGAV_ITGB1	FN1 - (ITGAV+ITGB1)	FN1	ECM-Receptor	KEGG: hsa04512
Endothelial cells	B-cells	FN1	CD44	5.91228e-06	0	FN1_CD44	FN1 - CD44	FN1	ECM-Receptor	KEGG: hsa04512
EnS cells	B-cells	FN1	CD44	6.7453e-06	0	FN1_CD44	FN1 - CD44	FN1	ECM-Receptor	KEGG: hsa04512
Mesenchymal cells	B-cells	FN1	CD44	5.17116e-05	0	FN1_CD44	FN1 - CD44	FN1	ECM-Receptor	KEGG: hsa04512
Mesothelial cells	B-cells	FN1	CD44	1.43046e-06	0	FN1_CD44	FN1 - CD44	FN1	ECM-Receptor	KEGG: hsa04512
Smooth muscle cells	B-cells	FN1	CD44	8.76916e-06	0	FN1_CD44	FN1 - CD44	FN1	ECM-Receptor	KEGG: hsa04512
Endothelial cells	Dendritic cells	FN1	CD44	1.35561e-05	0	FN1_CD44	FN1 - CD44	FN1	ECM-Receptor	KEGG: hsa04512
EnS cells	Dendritic cells	FN1	CD44	1.54595e-05	0	FN1_CD44	FN1 - CD44	FN1	ECM-Receptor	KEGG: hsa04512
Mesenchymal cells	Dendritic cells	FN1	CD44	0.000118336	0	FN1_CD44	FN1 - CD44	FN1	ECM-Receptor	KEGG: hsa04512
Mesothelial cells	Dendritic cells	FN1	CD44	3.27523e-06	0	FN1_CD44	FN1 - CD44	FN1	ECM-Receptor	KEGG: hsa04512
Smooth muscle cells	Dendritic cells	FN1	CD44	2.00805e-05	0	FN1_CD44	FN1 - CD44	FN1	ECM-Receptor	KEGG: hsa04512
Endothelial cells	Early Exhausted CD8 T-cells	FN1	CD44	3.18634e-05	0	FN1_CD44	FN1 - CD44	FN1	ECM-Receptor	KEGG: hsa04512
EnS cells	Early Exhausted CD8 T-cells	FN1	CD44	3.62929e-05	0	FN1_CD44	FN1 - CD44	FN1	ECM-Receptor	KEGG: hsa04512
Mesenchymal cells	Early Exhausted CD8 T-cells	FN1	CD44	0.000276593	0	FN1_CD44	FN1 - CD44	FN1	ECM-Receptor	KEGG: hsa04512
Mesothelial cells	Early Exhausted CD8 T-cells	FN1	CD44	7.66731e-06	0	FN1_CD44	FN1 - CD44	FN1	ECM-Receptor	KEGG: hsa04512
Smooth muscle cells	Early Exhausted CD8 T-cells	FN1	CD44	4.70244e-05	0	FN1_CD44	FN1 - CD44	FN1	ECM-Receptor	KEGG: hsa04512
Endothelial cells	Effector CD8 T-cells	FN1	CD44	1.14538e-05	0	FN1_CD44	FN1 - CD44	FN1	ECM-Receptor	KEGG: hsa04512
EnS cells	Effector CD8 T-cells	FN1	CD44	1.30583e-05	0	FN1_CD44	FN1 - CD44	FN1	ECM-Receptor	KEGG: hsa04512
Mesenchymal cells	Effector CD8 T-cells	FN1	CD44	9.9852e-05	0	FN1_CD44	FN1 - CD44	FN1	ECM-Receptor	KEGG: hsa04512
Mesothelial cells	Effector CD8 T-cells	FN1	CD44	2.76466e-06	0	FN1_CD44	FN1 - CD44	FN1	ECM-Receptor	KEGG: hsa04512
Smooth muscle cells	Effector CD8 T-cells	FN1	CD44	1.69516e-05	0	FN1_CD44	FN1 - CD44	FN1	ECM-Receptor	KEGG: hsa04512
Endothelial cells	Effector Memory CD8 T-cells	FN1	CD44	7.3982e-05	0	FN1_CD44	FN1 - CD44	FN1	ECM-Receptor	KEGG: hsa04512
EnS cells	Effector Memory CD8 T-cells	FN1	CD44	8.42983e-05	0	FN1_CD44	FN1 - CD44	FN1	ECM-Receptor	KEGG: hsa04512
Mesenchymal cells	Effector Memory CD8 T-cells	FN1	CD44	0.000643317	0	FN1_CD44	FN1 - CD44	FN1	ECM-Receptor	KEGG: hsa04512
Mesothelial cells	Effector Memory CD8 T-cells	FN1	CD44	1.78245e-05	0	FN1_CD44	FN1 - CD44	FN1	ECM-Receptor	KEGG: hsa04512
Smooth muscle cells	Effector Memory CD8 T-cells	FN1	CD44	0.000109308	0	FN1_CD44	FN1 - CD44	FN1	ECM-Receptor	KEGG: hsa04512
Endothelial cells	EnEpi cells	FN1	CD44	1.36572e-06	0	FN1_CD44	FN1 - CD44	FN1	ECM-Receptor	KEGG: hsa04512
EnS cells	EnEpi cells	FN1	CD44	1.55958e-06	0	FN1_CD44	FN1 - CD44	FN1	ECM-Receptor	KEGG: hsa04512
Mesenchymal cells	EnEpi cells	FN1	CD44	1.19961e-05	0	FN1_CD44	FN1 - CD44	FN1	ECM-Receptor	KEGG: hsa04512
Mesothelial cells	EnEpi cells	FN1	CD44	3.31444e-07	0	FN1_CD44	FN1 - CD44	FN1	ECM-Receptor	KEGG: hsa04512
Smooth muscle cells	EnEpi cells	FN1	CD44	2.03134e-06	0	FN1_CD44	FN1 - CD44	FN1	ECM-Receptor	KEGG: hsa04512
Endothelial cells	EnS cells	FN1	CD44	1.42828e-05	0	FN1_CD44	FN1 - CD44	FN1	ECM-Receptor	KEGG: hsa04512
EnS cells	EnS cells	FN1	CD44	1.63021e-05	0	FN1_CD44	FN1 - CD44	FN1	ECM-Receptor	KEGG: hsa04512
Mesenchymal cells	EnS cells	FN1	CD44	0.00012517	0	FN1_CD44	FN1 - CD44	FN1	ECM-Receptor	KEGG: hsa04512
Mesothelial cells	EnS cells	FN1	CD44	3.46057e-06	0	FN1_CD44	FN1 - CD44	FN1	ECM-Receptor	KEGG: hsa04512
Smooth muscle cells	EnS cells	FN1	CD44	2.12119e-05	0	FN1_CD44	FN1 - CD44	FN1	ECM-Receptor	KEGG: hsa04512
Endothelial cells	Exhausted CD8 T-cells	FN1	CD44	7.89958e-06	0	FN1_CD44	FN1 - CD44	FN1	ECM-Receptor	KEGG: hsa04512
EnS cells	Exhausted CD8 T-cells	FN1	CD44	8.99934e-06	0	FN1_CD44	FN1 - CD44	FN1	ECM-Receptor	KEGG: hsa04512
Mesenchymal cells	Exhausted CD8 T-cells	FN1	CD44	6.86289e-05	0	FN1_CD44	FN1 - CD44	FN1	ECM-Receptor	KEGG: hsa04512
Mesothelial cells	Exhausted CD8 T-cells	FN1	CD44	1.902e-06	0	FN1_CD44	FN1 - CD44	FN1	ECM-Receptor	KEGG: hsa04512
Smooth muscle cells	Exhausted CD8 T-cells	FN1	CD44	1.16646e-05	0	FN1_CD44	FN1 - CD44	FN1	ECM-Receptor	KEGG: hsa04512
Endothelial cells	γδ T-cells	FN1	CD44	3.6071e-05	0	FN1_CD44	FN1 - CD44	FN1	ECM-Receptor	KEGG: hsa04512
EnS cells	γδ T-cells	FN1	CD44	4.11081e-05	0	FN1_CD44	FN1 - CD44	FN1	ECM-Receptor	KEGG: hsa04512
Mesenchymal cells	γδ T-cells	FN1	CD44	0.000313909	0	FN1_CD44	FN1 - CD44	FN1	ECM-Receptor	KEGG: hsa04512
Mesothelial cells	γδ T-cells	FN1	CD44	8.69562e-06	0	FN1_CD44	FN1 - CD44	FN1	ECM-Receptor	KEGG: hsa04512
Smooth muscle cells	γδ T-cells	FN1	CD44	5.3323e-05	0	FN1_CD44	FN1 - CD44	FN1	ECM-Receptor	KEGG: hsa04512
Endothelial cells	Macrophages M1	FN1	CD44	2.77799e-06	0	FN1_CD44	FN1 - CD44	FN1	ECM-Receptor	KEGG: hsa04512
EnS cells	Macrophages M1	FN1	CD44	3.16521e-06	0	FN1_CD44	FN1 - CD44	FN1	ECM-Receptor	KEGG: hsa04512
Mesenchymal cells	Macrophages M1	FN1	CD44	2.41509e-05	0	FN1_CD44	FN1 - CD44	FN1	ECM-Receptor	KEGG: hsa04512
Mesothelial cells	Macrophages M1	FN1	CD44	6.69196e-07	0	FN1_CD44	FN1 - CD44	FN1	ECM-Receptor	KEGG: hsa04512
Smooth muscle cells	Macrophages M1	FN1	CD44	4.10387e-06	0	FN1_CD44	FN1 - CD44	FN1	ECM-Receptor	KEGG: hsa04512
Endothelial cells	Macrophages M2	FN1	CD44	2.18714e-05	0	FN1_CD44	FN1 - CD44	FN1	ECM-Receptor	KEGG: hsa04512
EnS cells	Macrophages M2	FN1	CD44	2.48811e-05	0	FN1_CD44	FN1 - CD44	FN1	ECM-Receptor	KEGG: hsa04512
Mesenchymal cells	Macrophages M2	FN1	CD44	0.00018879	0	FN1_CD44	FN1 - CD44	FN1	ECM-Receptor	KEGG: hsa04512
Mesothelial cells	Macrophages M2	FN1	CD44	5.24155e-06	0	FN1_CD44	FN1 - CD44	FN1	ECM-Receptor	KEGG: hsa04512
Smooth muscle cells	Macrophages M2	FN1	CD44	3.21578e-05	0	FN1_CD44	FN1 - CD44	FN1	ECM-Receptor	KEGG: hsa04512
Endothelial cells	Mast cells	FN1	CD44	5.1019e-06	0	FN1_CD44	FN1 - CD44	FN1	ECM-Receptor	KEGG: hsa04512
EnS cells	Mast cells	FN1	CD44	5.80918e-06	0	FN1_CD44	FN1 - CD44	FN1	ECM-Receptor	KEGG: hsa04512
Mesenchymal cells	Mast cells	FN1	CD44	4.42198e-05	0	FN1_CD44	FN1 - CD44	FN1	ECM-Receptor	KEGG: hsa04512
Mesothelial cells	Mast cells	FN1	CD44	1.22632e-06	0	FN1_CD44	FN1 - CD44	FN1	ECM-Receptor	KEGG: hsa04512
Smooth muscle cells	Mast cells	FN1	CD44	7.52181e-06	0	FN1_CD44	FN1 - CD44	FN1	ECM-Receptor	KEGG: hsa04512
Endothelial cells	NK cells	FN1	CD44	1.21782e-05	0	FN1_CD44	FN1 - CD44	FN1	ECM-Receptor	KEGG: hsa04512
EnS cells	NK cells	FN1	CD44	1.38813e-05	0	FN1_CD44	FN1 - CD44	FN1	ECM-Receptor	KEGG: hsa04512
Mesenchymal cells	NK cells	FN1	CD44	0.000106068	0	FN1_CD44	FN1 - CD44	FN1	ECM-Receptor	KEGG: hsa04512
Mesothelial cells	NK cells	FN1	CD44	2.93753e-06	0	FN1_CD44	FN1 - CD44	FN1	ECM-Receptor	KEGG: hsa04512
Smooth muscle cells	NK cells	FN1	CD44	1.80126e-05	0	FN1_CD44	FN1 - CD44	FN1	ECM-Receptor	KEGG: hsa04512
Endothelial cells	Plasmablast/Plasma cells	FN1	CD44	1.0757e-06	0	FN1_CD44	FN1 - CD44	FN1	ECM-Receptor	KEGG: hsa04512
EnS cells	Plasmablast/Plasma cells	FN1	CD44	1.22789e-06	0	FN1_CD44	FN1 - CD44	FN1	ECM-Receptor	KEGG: hsa04512
Mesenchymal cells	Plasmablast/Plasma cells	FN1	CD44	9.4309e-06	0	FN1_CD44	FN1 - CD44	FN1	ECM-Receptor	KEGG: hsa04512
Mesothelial cells	Plasmablast/Plasma cells	FN1	CD44	2.60707e-07	0	FN1_CD44	FN1 - CD44	FN1	ECM-Receptor	KEGG: hsa04512
Smooth muscle cells	Plasmablast/Plasma cells	FN1	CD44	1.59799e-06	0	FN1_CD44	FN1 - CD44	FN1	ECM-Receptor	KEGG: hsa04512
Endothelial cells	Resident Memory CD8 T-cells	FN1	CD44	2.4123e-05	0	FN1_CD44	FN1 - CD44	FN1	ECM-Receptor	KEGG: hsa04512
EnS cells	Resident Memory CD8 T-cells	FN1	CD44	2.74977e-05	0	FN1_CD44	FN1 - CD44	FN1	ECM-Receptor	KEGG: hsa04512
Mesenchymal cells	Resident Memory CD8 T-cells	FN1	CD44	0.000210144	0	FN1_CD44	FN1 - CD44	FN1	ECM-Receptor	KEGG: hsa04512
Mesothelial cells	Resident Memory CD8 T-cells	FN1	CD44	5.81958e-06	0	FN1_CD44	FN1 - CD44	FN1	ECM-Receptor	KEGG: hsa04512
Smooth muscle cells	Resident Memory CD8 T-cells	FN1	CD44	3.56845e-05	0	FN1_CD44	FN1 - CD44	FN1	ECM-Receptor	KEGG: hsa04512
Endothelial cells	Smooth muscle cells	FN1	CD44	1.11092e-05	0	FN1_CD44	FN1 - CD44	FN1	ECM-Receptor	KEGG: hsa04512
EnS cells	Smooth muscle cells	FN1	CD44	1.2681e-05	0	FN1_CD44	FN1 - CD44	FN1	ECM-Receptor	KEGG: hsa04512
Mesenchymal cells	Smooth muscle cells	FN1	CD44	9.73974e-05	0	FN1_CD44	FN1 - CD44	FN1	ECM-Receptor	KEGG: hsa04512
Mesothelial cells	Smooth muscle cells	FN1	CD44	2.69244e-06	0	FN1_CD44	FN1 - CD44	FN1	ECM-Receptor	KEGG: hsa04512
Smooth muscle cells	Smooth muscle cells	FN1	CD44	1.65031e-05	0	FN1_CD44	FN1 - CD44	FN1	ECM-Receptor	KEGG: hsa04512
Endothelial cells	Th17 T-cells	FN1	CD44	3.08393e-06	0	FN1_CD44	FN1 - CD44	FN1	ECM-Receptor	KEGG: hsa04512
EnS cells	Th17 T-cells	FN1	CD44	3.51056e-06	0	FN1_CD44	FN1 - CD44	FN1	ECM-Receptor	KEGG: hsa04512
Mesenchymal cells	Th17 T-cells	FN1	CD44	2.66984e-05	0	FN1_CD44	FN1 - CD44	FN1	ECM-Receptor	KEGG: hsa04512
Mesothelial cells	Th17 T-cells	FN1	CD44	7.40646e-07	0	FN1_CD44	FN1 - CD44	FN1	ECM-Receptor	KEGG: hsa04512
Smooth muscle cells	Th17 T-cells	FN1	CD44	4.54319e-06	0	FN1_CD44	FN1 - CD44	FN1	ECM-Receptor	KEGG: hsa04512
Endothelial cells	Th2 T-cells	FN1	CD44	2.33838e-05	0	FN1_CD44	FN1 - CD44	FN1	ECM-Receptor	KEGG: hsa04512
EnS cells	Th2 T-cells	FN1	CD44	2.66171e-05	0	FN1_CD44	FN1 - CD44	FN1	ECM-Receptor	KEGG: hsa04512
Mesenchymal cells	Th2 T-cells	FN1	CD44	0.000202383	0	FN1_CD44	FN1 - CD44	FN1	ECM-Receptor	KEGG: hsa04512
Mesothelial cells	Th2 T-cells	FN1	CD44	5.6148e-06	0	FN1_CD44	FN1 - CD44	FN1	ECM-Receptor	KEGG: hsa04512
Smooth muscle cells	Th2 T-cells	FN1	CD44	3.44423e-05	0	FN1_CD44	FN1 - CD44	FN1	ECM-Receptor	KEGG: hsa04512
EnEpi cells	B-cells	COL1A1	CD44	4.61183e-06	0	COL1A1_CD44	COL1A1 - CD44	COLLAGEN	ECM-Receptor	KEGG: hsa04512
EnS cells	B-cells	COL1A1	CD44	7.41779e-05	0	COL1A1_CD44	COL1A1 - CD44	COLLAGEN	ECM-Receptor	KEGG: hsa04512
Mesenchymal cells	B-cells	COL1A1	CD44	0.000333927	0	COL1A1_CD44	COL1A1 - CD44	COLLAGEN	ECM-Receptor	KEGG: hsa04512
Mesothelial cells	B-cells	COL1A1	CD44	5.1574e-06	0	COL1A1_CD44	COL1A1 - CD44	COLLAGEN	ECM-Receptor	KEGG: hsa04512
Smooth muscle cells	B-cells	COL1A1	CD44	3.11534e-05	0	COL1A1_CD44	COL1A1 - CD44	COLLAGEN	ECM-Receptor	KEGG: hsa04512
EnEpi cells	Dendritic cells	COL1A1	CD44	1.05483e-05	0	COL1A1_CD44	COL1A1 - CD44	COLLAGEN	ECM-Receptor	KEGG: hsa04512
EnS cells	Dendritic cells	COL1A1	CD44	0.000166844	0	COL1A1_CD44	COL1A1 - CD44	COLLAGEN	ECM-Receptor	KEGG: hsa04512
Mesenchymal cells	Dendritic cells	COL1A1	CD44	0.000750135	0	COL1A1_CD44	COL1A1 - CD44	COLLAGEN	ECM-Receptor	KEGG: hsa04512
Mesothelial cells	Dendritic cells	COL1A1	CD44	1.17206e-05	0	COL1A1_CD44	COL1A1 - CD44	COLLAGEN	ECM-Receptor	KEGG: hsa04512
Smooth muscle cells	Dendritic cells	COL1A1	CD44	7.08389e-05	0	COL1A1_CD44	COL1A1 - CD44	COLLAGEN	ECM-Receptor	KEGG: hsa04512
EnEpi cells	Early Exhausted CD8 T-cells	COL1A1	CD44	2.46194e-05	0	COL1A1_CD44	COL1A1 - CD44	COLLAGEN	ECM-Receptor	KEGG: hsa04512
EnS cells	Early Exhausted CD8 T-cells	COL1A1	CD44	0.000371848	0	COL1A1_CD44	COL1A1 - CD44	COLLAGEN	ECM-Receptor	KEGG: hsa04512
Mesenchymal cells	Early Exhausted CD8 T-cells	COL1A1	CD44	0.00166621	0	COL1A1_CD44	COL1A1 - CD44	COLLAGEN	ECM-Receptor	KEGG: hsa04512
Mesothelial cells	Early Exhausted CD8 T-cells	COL1A1	CD44	2.68665e-05	0	COL1A1_CD44	COL1A1 - CD44	COLLAGEN	ECM-Receptor	KEGG: hsa04512
Plasmablast/Plasma cells	Early Exhausted CD8 T-cells	COL1A1	CD44	3.90506e-06	0	COL1A1_CD44	COL1A1 - CD44	COLLAGEN	ECM-Receptor	KEGG: hsa04512
Smooth muscle cells	Early Exhausted CD8 T-cells	COL1A1	CD44	0.000162636	0	COL1A1_CD44	COL1A1 - CD44	COLLAGEN	ECM-Receptor	KEGG: hsa04512
EnEpi cells	Effector CD8 T-cells	COL1A1	CD44	8.89759e-06	0	COL1A1_CD44	COL1A1 - CD44	COLLAGEN	ECM-Receptor	KEGG: hsa04512
EnS cells	Effector CD8 T-cells	COL1A1	CD44	0.000139176	0	COL1A1_CD44	COL1A1 - CD44	COLLAGEN	ECM-Receptor	KEGG: hsa04512
Mesenchymal cells	Effector CD8 T-cells	COL1A1	CD44	0.00062522	0	COL1A1_CD44	COL1A1 - CD44	COLLAGEN	ECM-Receptor	KEGG: hsa04512
Mesothelial cells	Effector CD8 T-cells	COL1A1	CD44	9.84397e-06	0	COL1A1_CD44	COL1A1 - CD44	COLLAGEN	ECM-Receptor	KEGG: hsa04512
Smooth muscle cells	Effector CD8 T-cells	COL1A1	CD44	5.95191e-05	0	COL1A1_CD44	COL1A1 - CD44	COLLAGEN	ECM-Receptor	KEGG: hsa04512
EnEpi cells	Effector Memory CD8 T-cells	COL1A1	CD44	5.72868e-05	0	COL1A1_CD44	COL1A1 - CD44	COLLAGEN	ECM-Receptor	KEGG: hsa04512
EnS cells	Effector Memory CD8 T-cells	COL1A1	CD44	0.000877427	0	COL1A1_CD44	COL1A1 - CD44	COLLAGEN	ECM-Receptor	KEGG: hsa04512
Mesenchymal cells	Effector Memory CD8 T-cells	COL1A1	CD44	0.0039356	0	COL1A1_CD44	COL1A1 - CD44	COLLAGEN	ECM-Receptor	KEGG: hsa04512
Mesothelial cells	Effector Memory CD8 T-cells	COL1A1	CD44	6.28615e-05	0	COL1A1_CD44	COL1A1 - CD44	COLLAGEN	ECM-Receptor	KEGG: hsa04512
Plasmablast/Plasma cells	Effector Memory CD8 T-cells	COL1A1	CD44	9.07417e-06	0	COL1A1_CD44	COL1A1 - CD44	COLLAGEN	ECM-Receptor	KEGG: hsa04512
Smooth muscle cells	Effector Memory CD8 T-cells	COL1A1	CD44	0.000380349	0	COL1A1_CD44	COL1A1 - CD44	COLLAGEN	ECM-Receptor	KEGG: hsa04512
EnS cells	EnEpi cells	COL1A1	CD44	1.78849e-05	0	COL1A1_CD44	COL1A1 - CD44	COLLAGEN	ECM-Receptor	KEGG: hsa04512
Mesenchymal cells	EnEpi cells	COL1A1	CD44	8.07482e-05	0	COL1A1_CD44	COL1A1 - CD44	COLLAGEN	ECM-Receptor	KEGG: hsa04512
EnS cells	EnS cells	COL1A1	CD44	0.000182747	0	COL1A1_CD44	COL1A1 - CD44	COLLAGEN	ECM-Receptor	KEGG: hsa04512
Mesenchymal cells	EnS cells	COL1A1	CD44	0.000823762	0	COL1A1_CD44	COL1A1 - CD44	COLLAGEN	ECM-Receptor	KEGG: hsa04512
Mesothelial cells	EnS cells	COL1A1	CD44	1.25715e-05	0	COL1A1_CD44	COL1A1 - CD44	COLLAGEN	ECM-Receptor	KEGG: hsa04512
Smooth muscle cells	EnS cells	COL1A1	CD44	7.58949e-05	0	COL1A1_CD44	COL1A1 - CD44	COLLAGEN	ECM-Receptor	KEGG: hsa04512
EnEpi cells	Exhausted CD8 T-cells	COL1A1	CD44	6.10991e-06	0	COL1A1_CD44	COL1A1 - CD44	COLLAGEN	ECM-Receptor	KEGG: hsa04512
EnS cells	Exhausted CD8 T-cells	COL1A1	CD44	9.28919e-05	0	COL1A1_CD44	COL1A1 - CD44	COLLAGEN	ECM-Receptor	KEGG: hsa04512
Mesenchymal cells	Exhausted CD8 T-cells	COL1A1	CD44	0.000416434	0	COL1A1_CD44	COL1A1 - CD44	COLLAGEN	ECM-Receptor	KEGG: hsa04512
Mesothelial cells	Exhausted CD8 T-cells	COL1A1	CD44	6.68495e-06	0	COL1A1_CD44	COL1A1 - CD44	COLLAGEN	ECM-Receptor	KEGG: hsa04512
Plasmablast/Plasma cells	Exhausted CD8 T-cells	COL1A1	CD44	9.68506e-07	0	COL1A1_CD44	COL1A1 - CD44	COLLAGEN	ECM-Receptor	KEGG: hsa04512
Smooth muscle cells	Exhausted CD8 T-cells	COL1A1	CD44	4.04582e-05	0	COL1A1_CD44	COL1A1 - CD44	COLLAGEN	ECM-Receptor	KEGG: hsa04512
EnEpi cells	γδ T-cells	COL1A1	CD44	2.7959e-05	0	COL1A1_CD44	COL1A1 - CD44	COLLAGEN	ECM-Receptor	KEGG: hsa04512
EnS cells	γδ T-cells	COL1A1	CD44	0.000431028	0	COL1A1_CD44	COL1A1 - CD44	COLLAGEN	ECM-Receptor	KEGG: hsa04512
Mesenchymal cells	γδ T-cells	COL1A1	CD44	0.00193424	0	COL1A1_CD44	COL1A1 - CD44	COLLAGEN	ECM-Receptor	KEGG: hsa04512
Mesothelial cells	γδ T-cells	COL1A1	CD44	3.07582e-05	0	COL1A1_CD44	COL1A1 - CD44	COLLAGEN	ECM-Receptor	KEGG: hsa04512
Plasmablast/Plasma cells	γδ T-cells	COL1A1	CD44	4.42587e-06	0	COL1A1_CD44	COL1A1 - CD44	COLLAGEN	ECM-Receptor	KEGG: hsa04512
Smooth muscle cells	γδ T-cells	COL1A1	CD44	0.000186064	0	COL1A1_CD44	COL1A1 - CD44	COLLAGEN	ECM-Receptor	KEGG: hsa04512
EnEpi cells	Macrophages M1	COL1A1	CD44	2.15049e-06	0	COL1A1_CD44	COL1A1 - CD44	COLLAGEN	ECM-Receptor	KEGG: hsa04512
EnS cells	Macrophages M1	COL1A1	CD44	3.28778e-05	0	COL1A1_CD44	COL1A1 - CD44	COLLAGEN	ECM-Receptor	KEGG: hsa04512
Mesenchymal cells	Macrophages M1	COL1A1	CD44	0.00014745	0	COL1A1_CD44	COL1A1 - CD44	COLLAGEN	ECM-Receptor	KEGG: hsa04512
Mesothelial cells	Macrophages M1	COL1A1	CD44	2.35807e-06	0	COL1A1_CD44	COL1A1 - CD44	COLLAGEN	ECM-Receptor	KEGG: hsa04512
Plasmablast/Plasma cells	Macrophages M1	COL1A1	CD44	3.40696e-07	0	COL1A1_CD44	COL1A1 - CD44	COLLAGEN	ECM-Receptor	KEGG: hsa04512
Smooth muscle cells	Macrophages M1	COL1A1	CD44	1.42686e-05	0	COL1A1_CD44	COL1A1 - CD44	COLLAGEN	ECM-Receptor	KEGG: hsa04512
EnEpi cells	Macrophages M2	COL1A1	CD44	1.67799e-05	0	COL1A1_CD44	COL1A1 - CD44	COLLAGEN	ECM-Receptor	KEGG: hsa04512
EnS cells	Macrophages M2	COL1A1	CD44	0.000242544	0	COL1A1_CD44	COL1A1 - CD44	COLLAGEN	ECM-Receptor	KEGG: hsa04512
Mesenchymal cells	Macrophages M2	COL1A1	CD44	0.00108349	0	COL1A1_CD44	COL1A1 - CD44	COLLAGEN	ECM-Receptor	KEGG: hsa04512
Mesothelial cells	Macrophages M2	COL1A1	CD44	1.7991e-05	0	COL1A1_CD44	COL1A1 - CD44	COLLAGEN	ECM-Receptor	KEGG: hsa04512
Plasmablast/Plasma cells	Macrophages M2	COL1A1	CD44	2.67351e-06	0	COL1A1_CD44	COL1A1 - CD44	COLLAGEN	ECM-Receptor	KEGG: hsa04512
Smooth muscle cells	Macrophages M2	COL1A1	CD44	0.000109074	0	COL1A1_CD44	COL1A1 - CD44	COLLAGEN	ECM-Receptor	KEGG: hsa04512
EnEpi cells	Mast cells	COL1A1	CD44	3.93443e-06	0	COL1A1_CD44	COL1A1 - CD44	COLLAGEN	ECM-Receptor	KEGG: hsa04512
EnS cells	Mast cells	COL1A1	CD44	5.87078e-05	0	COL1A1_CD44	COL1A1 - CD44	COLLAGEN	ECM-Receptor	KEGG: hsa04512
Mesenchymal cells	Mast cells	COL1A1	CD44	0.000262837	0	COL1A1_CD44	COL1A1 - CD44	COLLAGEN	ECM-Receptor	KEGG: hsa04512
Mesothelial cells	Mast cells	COL1A1	CD44	4.27285e-06	0	COL1A1_CD44	COL1A1 - CD44	COLLAGEN	ECM-Receptor	KEGG: hsa04512
Plasmablast/Plasma cells	Mast cells	COL1A1	CD44	6.24827e-07	0	COL1A1_CD44	COL1A1 - CD44	COLLAGEN	ECM-Receptor	KEGG: hsa04512
Smooth muscle cells	Mast cells	COL1A1	CD44	2.58765e-05	0	COL1A1_CD44	COL1A1 - CD44	COLLAGEN	ECM-Receptor	KEGG: hsa04512
EnEpi cells	NK cells	COL1A1	CD44	9.44921e-06	0	COL1A1_CD44	COL1A1 - CD44	COLLAGEN	ECM-Receptor	KEGG: hsa04512
EnS cells	NK cells	COL1A1	CD44	0.000146662	0	COL1A1_CD44	COL1A1 - CD44	COLLAGEN	ECM-Receptor	KEGG: hsa04512
Mesenchymal cells	NK cells	COL1A1	CD44	0.000658471	0	COL1A1_CD44	COL1A1 - CD44	COLLAGEN	ECM-Receptor	KEGG: hsa04512
Mesothelial cells	NK cells	COL1A1	CD44	1.04228e-05	0	COL1A1_CD44	COL1A1 - CD44	COLLAGEN	ECM-Receptor	KEGG: hsa04512
Plasmablast/Plasma cells	NK cells	COL1A1	CD44	1.49482e-06	0	COL1A1_CD44	COL1A1 - CD44	COLLAGEN	ECM-Receptor	KEGG: hsa04512
Smooth muscle cells	NK cells	COL1A1	CD44	6.30353e-05	0	COL1A1_CD44	COL1A1 - CD44	COLLAGEN	ECM-Receptor	KEGG: hsa04512
EnS cells	Plasmablast/Plasma cells	COL1A1	CD44	1.38202e-05	0	COL1A1_CD44	COL1A1 - CD44	COLLAGEN	ECM-Receptor	KEGG: hsa04512
Mesenchymal cells	Plasmablast/Plasma cells	COL1A1	CD44	6.23141e-05	0	COL1A1_CD44	COL1A1 - CD44	COLLAGEN	ECM-Receptor	KEGG: hsa04512
Mesothelial cells	Plasmablast/Plasma cells	COL1A1	CD44	9.48588e-07	0	COL1A1_CD44	COL1A1 - CD44	COLLAGEN	ECM-Receptor	KEGG: hsa04512
Smooth muscle cells	Plasmablast/Plasma cells	COL1A1	CD44	5.72597e-06	0	COL1A1_CD44	COL1A1 - CD44	COLLAGEN	ECM-Receptor	KEGG: hsa04512
EnEpi cells	Resident Memory CD8 T-cells	COL1A1	CD44	1.87219e-05	0	COL1A1_CD44	COL1A1 - CD44	COLLAGEN	ECM-Receptor	KEGG: hsa04512
EnS cells	Resident Memory CD8 T-cells	COL1A1	CD44	0.000291051	0	COL1A1_CD44	COL1A1 - CD44	COLLAGEN	ECM-Receptor	KEGG: hsa04512
Mesenchymal cells	Resident Memory CD8 T-cells	COL1A1	CD44	0.00130689	0	COL1A1_CD44	COL1A1 - CD44	COLLAGEN	ECM-Receptor	KEGG: hsa04512
Mesothelial cells	Resident Memory CD8 T-cells	COL1A1	CD44	2.06637e-05	0	COL1A1_CD44	COL1A1 - CD44	COLLAGEN	ECM-Receptor	KEGG: hsa04512
Plasmablast/Plasma cells	Resident Memory CD8 T-cells	COL1A1	CD44	2.96125e-06	0	COL1A1_CD44	COL1A1 - CD44	COLLAGEN	ECM-Receptor	KEGG: hsa04512
Smooth muscle cells	Resident Memory CD8 T-cells	COL1A1	CD44	0.000124964	0	COL1A1_CD44	COL1A1 - CD44	COLLAGEN	ECM-Receptor	KEGG: hsa04512
EnS cells	Smooth muscle cells	COL1A1	CD44	0.000142733	0	COL1A1_CD44	COL1A1 - CD44	COLLAGEN	ECM-Receptor	KEGG: hsa04512
Mesenchymal cells	Smooth muscle cells	COL1A1	CD44	0.000643571	0	COL1A1_CD44	COL1A1 - CD44	COLLAGEN	ECM-Receptor	KEGG: hsa04512
Mesothelial cells	Smooth muscle cells	COL1A1	CD44	9.79666e-06	0	COL1A1_CD44	COL1A1 - CD44	COLLAGEN	ECM-Receptor	KEGG: hsa04512
Smooth muscle cells	Smooth muscle cells	COL1A1	CD44	5.91356e-05	0	COL1A1_CD44	COL1A1 - CD44	COLLAGEN	ECM-Receptor	KEGG: hsa04512
EnEpi cells	Th17 T-cells	COL1A1	CD44	2.37477e-06	0	COL1A1_CD44	COL1A1 - CD44	COLLAGEN	ECM-Receptor	KEGG: hsa04512
EnS cells	Th17 T-cells	COL1A1	CD44	3.51134e-05	0	COL1A1_CD44	COL1A1 - CD44	COLLAGEN	ECM-Receptor	KEGG: hsa04512
Mesenchymal cells	Th17 T-cells	COL1A1	CD44	0.000157103	0	COL1A1_CD44	COL1A1 - CD44	COLLAGEN	ECM-Receptor	KEGG: hsa04512
Mesothelial cells	Th17 T-cells	COL1A1	CD44	2.56963e-06	0	COL1A1_CD44	COL1A1 - CD44	COLLAGEN	ECM-Receptor	KEGG: hsa04512
Plasmablast/Plasma cells	Th17 T-cells	COL1A1	CD44	3.77485e-07	0	COL1A1_CD44	COL1A1 - CD44	COLLAGEN	ECM-Receptor	KEGG: hsa04512
Smooth muscle cells	Th17 T-cells	COL1A1	CD44	1.55666e-05	0	COL1A1_CD44	COL1A1 - CD44	COLLAGEN	ECM-Receptor	KEGG: hsa04512
EnEpi cells	Th2 T-cells	COL1A1	CD44	1.80003e-05	0	COL1A1_CD44	COL1A1 - CD44	COLLAGEN	ECM-Receptor	KEGG: hsa04512
EnS cells	Th2 T-cells	COL1A1	CD44	0.000265571	0	COL1A1_CD44	COL1A1 - CD44	COLLAGEN	ECM-Receptor	KEGG: hsa04512
Mesenchymal cells	Th2 T-cells	COL1A1	CD44	0.00118803	0	COL1A1_CD44	COL1A1 - CD44	COLLAGEN	ECM-Receptor	KEGG: hsa04512
Mesothelial cells	Th2 T-cells	COL1A1	CD44	1.94602e-05	0	COL1A1_CD44	COL1A1 - CD44	COLLAGEN	ECM-Receptor	KEGG: hsa04512
Plasmablast/Plasma cells	Th2 T-cells	COL1A1	CD44	2.8619e-06	0	COL1A1_CD44	COL1A1 - CD44	COLLAGEN	ECM-Receptor	KEGG: hsa04512
Smooth muscle cells	Th2 T-cells	COL1A1	CD44	0.000117897	0	COL1A1_CD44	COL1A1 - CD44	COLLAGEN	ECM-Receptor	KEGG: hsa04512
EnEpi cells	B-cells	COL1A2	CD44	4.98356e-06	0	COL1A2_CD44	COL1A2 - CD44	COLLAGEN	ECM-Receptor	KEGG: hsa04512
EnS cells	B-cells	COL1A2	CD44	5.17529e-05	0	COL1A2_CD44	COL1A2 - CD44	COLLAGEN	ECM-Receptor	KEGG: hsa04512
Mesenchymal cells	B-cells	COL1A2	CD44	0.000371818	0	COL1A2_CD44	COL1A2 - CD44	COLLAGEN	ECM-Receptor	KEGG: hsa04512
Mesothelial cells	B-cells	COL1A2	CD44	5.40233e-06	0	COL1A2_CD44	COL1A2 - CD44	COLLAGEN	ECM-Receptor	KEGG: hsa04512
Smooth muscle cells	B-cells	COL1A2	CD44	3.19535e-05	0	COL1A2_CD44	COL1A2 - CD44	COLLAGEN	ECM-Receptor	KEGG: hsa04512
EnEpi cells	Dendritic cells	COL1A2	CD44	1.13949e-05	0	COL1A2_CD44	COL1A2 - CD44	COLLAGEN	ECM-Receptor	KEGG: hsa04512
EnS cells	Dendritic cells	COL1A2	CD44	0.00011713	0	COL1A2_CD44	COL1A2 - CD44	COLLAGEN	ECM-Receptor	KEGG: hsa04512
Mesenchymal cells	Dendritic cells	COL1A2	CD44	0.000833201	0	COL1A2_CD44	COL1A2 - CD44	COLLAGEN	ECM-Receptor	KEGG: hsa04512
Mesothelial cells	Dendritic cells	COL1A2	CD44	1.22712e-05	0	COL1A2_CD44	COL1A2 - CD44	COLLAGEN	ECM-Receptor	KEGG: hsa04512
Plasmablast/Plasma cells	Dendritic cells	COL1A2	CD44	2.24872e-06	0	COL1A2_CD44	COL1A2 - CD44	COLLAGEN	ECM-Receptor	KEGG: hsa04512
Smooth muscle cells	Dendritic cells	COL1A2	CD44	7.26399e-05	0	COL1A2_CD44	COL1A2 - CD44	COLLAGEN	ECM-Receptor	KEGG: hsa04512
EnEpi cells	Early Exhausted CD8 T-cells	COL1A2	CD44	2.65714e-05	0	COL1A2_CD44	COL1A2 - CD44	COLLAGEN	ECM-Receptor	KEGG: hsa04512
EnS cells	Early Exhausted CD8 T-cells	COL1A2	CD44	0.000265464	0	COL1A2_CD44	COL1A2 - CD44	COLLAGEN	ECM-Receptor	KEGG: hsa04512
Mesenchymal cells	Early Exhausted CD8 T-cells	COL1A2	CD44	0.00183871	0	COL1A2_CD44	COL1A2 - CD44	COLLAGEN	ECM-Receptor	KEGG: hsa04512
Mesothelial cells	Early Exhausted CD8 T-cells	COL1A2	CD44	2.80906e-05	0	COL1A2_CD44	COL1A2 - CD44	COLLAGEN	ECM-Receptor	KEGG: hsa04512
Plasmablast/Plasma cells	Early Exhausted CD8 T-cells	COL1A2	CD44	5.25945e-06	0	COL1A2_CD44	COL1A2 - CD44	COLLAGEN	ECM-Receptor	KEGG: hsa04512
Smooth muscle cells	Early Exhausted CD8 T-cells	COL1A2	CD44	0.000166655	0	COL1A2_CD44	COL1A2 - CD44	COLLAGEN	ECM-Receptor	KEGG: hsa04512
EnEpi cells	Effector CD8 T-cells	COL1A2	CD44	9.60966e-06	0	COL1A2_CD44	COL1A2 - CD44	COLLAGEN	ECM-Receptor	KEGG: hsa04512
EnS cells	Effector CD8 T-cells	COL1A2	CD44	9.81067e-05	0	COL1A2_CD44	COL1A2 - CD44	COLLAGEN	ECM-Receptor	KEGG: hsa04512
Mesenchymal cells	Effector CD8 T-cells	COL1A2	CD44	0.000693338	0	COL1A2_CD44	COL1A2 - CD44	COLLAGEN	ECM-Receptor	KEGG: hsa04512
Mesothelial cells	Effector CD8 T-cells	COL1A2	CD44	1.03031e-05	0	COL1A2_CD44	COL1A2 - CD44	COLLAGEN	ECM-Receptor	KEGG: hsa04512
Plasmablast/Plasma cells	Effector CD8 T-cells	COL1A2	CD44	1.89776e-06	0	COL1A2_CD44	COL1A2 - CD44	COLLAGEN	ECM-Receptor	KEGG: hsa04512
Smooth muscle cells	Effector CD8 T-cells	COL1A2	CD44	6.10221e-05	0	COL1A2_CD44	COL1A2 - CD44	COLLAGEN	ECM-Receptor	KEGG: hsa04512
EnEpi cells	Effector Memory CD8 T-cells	COL1A2	CD44	6.18461e-05	0	COL1A2_CD44	COL1A2 - CD44	COLLAGEN	ECM-Receptor	KEGG: hsa04512
EnS cells	Effector Memory CD8 T-cells	COL1A2	CD44	0.000623259	0	COL1A2_CD44	COL1A2 - CD44	COLLAGEN	ECM-Receptor	KEGG: hsa04512
Mesenchymal cells	Effector Memory CD8 T-cells	COL1A2	CD44	0.00435143	0	COL1A2_CD44	COL1A2 - CD44	COLLAGEN	ECM-Receptor	KEGG: hsa04512
Mesothelial cells	Effector Memory CD8 T-cells	COL1A2	CD44	6.57525e-05	0	COL1A2_CD44	COL1A2 - CD44	COLLAGEN	ECM-Receptor	KEGG: hsa04512
Plasmablast/Plasma cells	Effector Memory CD8 T-cells	COL1A2	CD44	1.22303e-05	0	COL1A2_CD44	COL1A2 - CD44	COLLAGEN	ECM-Receptor	KEGG: hsa04512
Smooth muscle cells	Effector Memory CD8 T-cells	COL1A2	CD44	0.000389831	0	COL1A2_CD44	COL1A2 - CD44	COLLAGEN	ECM-Receptor	KEGG: hsa04512
Mesenchymal cells	EnEpi cells	COL1A2	CD44	9.04253e-05	0	COL1A2_CD44	COL1A2 - CD44	COLLAGEN	ECM-Receptor	KEGG: hsa04512
EnS cells	EnS cells	COL1A2	CD44	0.000126684	0	COL1A2_CD44	COL1A2 - CD44	COLLAGEN	ECM-Receptor	KEGG: hsa04512
Mesenchymal cells	EnS cells	COL1A2	CD44	0.000919599	0	COL1A2_CD44	COL1A2 - CD44	COLLAGEN	ECM-Receptor	KEGG: hsa04512
Mesothelial cells	EnS cells	COL1A2	CD44	1.31752e-05	0	COL1A2_CD44	COL1A2 - CD44	COLLAGEN	ECM-Receptor	KEGG: hsa04512
Smooth muscle cells	EnS cells	COL1A2	CD44	7.78637e-05	0	COL1A2_CD44	COL1A2 - CD44	COLLAGEN	ECM-Receptor	KEGG: hsa04512
EnEpi cells	Exhausted CD8 T-cells	COL1A2	CD44	6.59522e-06	0	COL1A2_CD44	COL1A2 - CD44	COLLAGEN	ECM-Receptor	KEGG: hsa04512
EnS cells	Exhausted CD8 T-cells	COL1A2	CD44	6.61597e-05	0	COL1A2_CD44	COL1A2 - CD44	COLLAGEN	ECM-Receptor	KEGG: hsa04512
Mesenchymal cells	Exhausted CD8 T-cells	COL1A2	CD44	0.000459961	0	COL1A2_CD44	COL1A2 - CD44	COLLAGEN	ECM-Receptor	KEGG: hsa04512
Mesothelial cells	Exhausted CD8 T-cells	COL1A2	CD44	6.99088e-06	0	COL1A2_CD44	COL1A2 - CD44	COLLAGEN	ECM-Receptor	KEGG: hsa04512
Plasmablast/Plasma cells	Exhausted CD8 T-cells	COL1A2	CD44	1.30486e-06	0	COL1A2_CD44	COL1A2 - CD44	COLLAGEN	ECM-Receptor	KEGG: hsa04512
Smooth muscle cells	Exhausted CD8 T-cells	COL1A2	CD44	4.14621e-05	0	COL1A2_CD44	COL1A2 - CD44	COLLAGEN	ECM-Receptor	KEGG: hsa04512
EnEpi cells	γδ T-cells	COL1A2	CD44	3.01881e-05	0	COL1A2_CD44	COL1A2 - CD44	COLLAGEN	ECM-Receptor	KEGG: hsa04512
EnS cells	γδ T-cells	COL1A2	CD44	0.000305449	0	COL1A2_CD44	COL1A2 - CD44	COLLAGEN	ECM-Receptor	KEGG: hsa04512
Mesenchymal cells	γδ T-cells	COL1A2	CD44	0.00214056	0	COL1A2_CD44	COL1A2 - CD44	COLLAGEN	ECM-Receptor	KEGG: hsa04512
Mesothelial cells	γδ T-cells	COL1A2	CD44	3.2179e-05	0	COL1A2_CD44	COL1A2 - CD44	COLLAGEN	ECM-Receptor	KEGG: hsa04512
Plasmablast/Plasma cells	γδ T-cells	COL1A2	CD44	5.96728e-06	0	COL1A2_CD44	COL1A2 - CD44	COLLAGEN	ECM-Receptor	KEGG: hsa04512
Smooth muscle cells	γδ T-cells	COL1A2	CD44	0.000190721	0	COL1A2_CD44	COL1A2 - CD44	COLLAGEN	ECM-Receptor	KEGG: hsa04512
EnEpi cells	Macrophages M1	COL1A2	CD44	2.32156e-06	0	COL1A2_CD44	COL1A2 - CD44	COLLAGEN	ECM-Receptor	KEGG: hsa04512
EnS cells	Macrophages M1	COL1A2	CD44	2.33693e-05	0	COL1A2_CD44	COL1A2 - CD44	COLLAGEN	ECM-Receptor	KEGG: hsa04512
Mesenchymal cells	Macrophages M1	COL1A2	CD44	0.000162988	0	COL1A2_CD44	COL1A2 - CD44	COLLAGEN	ECM-Receptor	KEGG: hsa04512
Mesothelial cells	Macrophages M1	COL1A2	CD44	2.46638e-06	0	COL1A2_CD44	COL1A2 - CD44	COLLAGEN	ECM-Receptor	KEGG: hsa04512
Plasmablast/Plasma cells	Macrophages M1	COL1A2	CD44	4.59152e-07	0	COL1A2_CD44	COL1A2 - CD44	COLLAGEN	ECM-Receptor	KEGG: hsa04512
Smooth muscle cells	Macrophages M1	COL1A2	CD44	1.46239e-05	0	COL1A2_CD44	COL1A2 - CD44	COLLAGEN	ECM-Receptor	KEGG: hsa04512
EnEpi cells	Macrophages M2	COL1A2	CD44	1.80941e-05	0	COL1A2_CD44	COL1A2 - CD44	COLLAGEN	ECM-Receptor	KEGG: hsa04512
EnS cells	Macrophages M2	COL1A2	CD44	0.000175861	0	COL1A2_CD44	COL1A2 - CD44	COLLAGEN	ECM-Receptor	KEGG: hsa04512
Mesenchymal cells	Macrophages M2	COL1A2	CD44	0.00118868	0	COL1A2_CD44	COL1A2 - CD44	COLLAGEN	ECM-Receptor	KEGG: hsa04512
Mesothelial cells	Macrophages M2	COL1A2	CD44	1.87862e-05	0	COL1A2_CD44	COL1A2 - CD44	COLLAGEN	ECM-Receptor	KEGG: hsa04512
Plasmablast/Plasma cells	Macrophages M2	COL1A2	CD44	3.5922e-06	0	COL1A2_CD44	COL1A2 - CD44	COLLAGEN	ECM-Receptor	KEGG: hsa04512
Smooth muscle cells	Macrophages M2	COL1A2	CD44	0.000111695	0	COL1A2_CD44	COL1A2 - CD44	COLLAGEN	ECM-Receptor	KEGG: hsa04512
EnEpi cells	Mast cells	COL1A2	CD44	4.24535e-06	0	COL1A2_CD44	COL1A2 - CD44	COLLAGEN	ECM-Receptor	KEGG: hsa04512
EnS cells	Mast cells	COL1A2	CD44	4.20937e-05	0	COL1A2_CD44	COL1A2 - CD44	COLLAGEN	ECM-Receptor	KEGG: hsa04512
Mesenchymal cells	Mast cells	COL1A2	CD44	0.000289569	0	COL1A2_CD44	COL1A2 - CD44	COLLAGEN	ECM-Receptor	KEGG: hsa04512
Mesothelial cells	Mast cells	COL1A2	CD44	4.46592e-06	0	COL1A2_CD44	COL1A2 - CD44	COLLAGEN	ECM-Receptor	KEGG: hsa04512
Plasmablast/Plasma cells	Mast cells	COL1A2	CD44	8.40992e-07	0	COL1A2_CD44	COL1A2 - CD44	COLLAGEN	ECM-Receptor	KEGG: hsa04512
Smooth muscle cells	Mast cells	COL1A2	CD44	2.6511e-05	0	COL1A2_CD44	COL1A2 - CD44	COLLAGEN	ECM-Receptor	KEGG: hsa04512
EnEpi cells	NK cells	COL1A2	CD44	1.02039e-05	0	COL1A2_CD44	COL1A2 - CD44	COLLAGEN	ECM-Receptor	KEGG: hsa04512
EnS cells	NK cells	COL1A2	CD44	0.000103677	0	COL1A2_CD44	COL1A2 - CD44	COLLAGEN	ECM-Receptor	KEGG: hsa04512
Mesenchymal cells	NK cells	COL1A2	CD44	0.000729404	0	COL1A2_CD44	COL1A2 - CD44	COLLAGEN	ECM-Receptor	KEGG: hsa04512
Mesothelial cells	NK cells	COL1A2	CD44	1.09064e-05	0	COL1A2_CD44	COL1A2 - CD44	COLLAGEN	ECM-Receptor	KEGG: hsa04512
Plasmablast/Plasma cells	NK cells	COL1A2	CD44	2.01612e-06	0	COL1A2_CD44	COL1A2 - CD44	COLLAGEN	ECM-Receptor	KEGG: hsa04512
Smooth muscle cells	NK cells	COL1A2	CD44	6.46195e-05	0	COL1A2_CD44	COL1A2 - CD44	COLLAGEN	ECM-Receptor	KEGG: hsa04512
EnS cells	Plasmablast/Plasma cells	COL1A2	CD44	9.56744e-06	0	COL1A2_CD44	COL1A2 - CD44	COLLAGEN	ECM-Receptor	KEGG: hsa04512
Mesenchymal cells	Plasmablast/Plasma cells	COL1A2	CD44	6.96019e-05	0	COL1A2_CD44	COL1A2 - CD44	COLLAGEN	ECM-Receptor	KEGG: hsa04512
Mesothelial cells	Plasmablast/Plasma cells	COL1A2	CD44	9.94239e-07	0	COL1A2_CD44	COL1A2 - CD44	COLLAGEN	ECM-Receptor	KEGG: hsa04512
Smooth muscle cells	Plasmablast/Plasma cells	COL1A2	CD44	5.87483e-06	0	COL1A2_CD44	COL1A2 - CD44	COLLAGEN	ECM-Receptor	KEGG: hsa04512
EnEpi cells	Resident Memory CD8 T-cells	COL1A2	CD44	2.02178e-05	0	COL1A2_CD44	COL1A2 - CD44	COLLAGEN	ECM-Receptor	KEGG: hsa04512
EnS cells	Resident Memory CD8 T-cells	COL1A2	CD44	0.000205627	0	COL1A2_CD44	COL1A2 - CD44	COLLAGEN	ECM-Receptor	KEGG: hsa04512
Mesenchymal cells	Resident Memory CD8 T-cells	COL1A2	CD44	0.00144801	0	COL1A2_CD44	COL1A2 - CD44	COLLAGEN	ECM-Receptor	KEGG: hsa04512
Mesothelial cells	Resident Memory CD8 T-cells	COL1A2	CD44	2.16235e-05	0	COL1A2_CD44	COL1A2 - CD44	COLLAGEN	ECM-Receptor	KEGG: hsa04512
Plasmablast/Plasma cells	Resident Memory CD8 T-cells	COL1A2	CD44	3.99429e-06	0	COL1A2_CD44	COL1A2 - CD44	COLLAGEN	ECM-Receptor	KEGG: hsa04512
Smooth muscle cells	Resident Memory CD8 T-cells	COL1A2	CD44	0.000128108	0	COL1A2_CD44	COL1A2 - CD44	COLLAGEN	ECM-Receptor	KEGG: hsa04512
EnS cells	Smooth muscle cells	COL1A2	CD44	9.88097e-05	0	COL1A2_CD44	COL1A2 - CD44	COLLAGEN	ECM-Receptor	KEGG: hsa04512
Mesenchymal cells	Smooth muscle cells	COL1A2	CD44	0.000718842	0	COL1A2_CD44	COL1A2 - CD44	COLLAGEN	ECM-Receptor	KEGG: hsa04512
Mesothelial cells	Smooth muscle cells	COL1A2	CD44	1.02681e-05	0	COL1A2_CD44	COL1A2 - CD44	COLLAGEN	ECM-Receptor	KEGG: hsa04512
Smooth muscle cells	Smooth muscle cells	COL1A2	CD44	6.0673e-05	0	COL1A2_CD44	COL1A2 - CD44	COLLAGEN	ECM-Receptor	KEGG: hsa04512
EnEpi cells	Th17 T-cells	COL1A2	CD44	2.56196e-06	0	COL1A2_CD44	COL1A2 - CD44	COLLAGEN	ECM-Receptor	KEGG: hsa04512
EnS cells	Th17 T-cells	COL1A2	CD44	2.52579e-05	0	COL1A2_CD44	COL1A2 - CD44	COLLAGEN	ECM-Receptor	KEGG: hsa04512
Mesenchymal cells	Th17 T-cells	COL1A2	CD44	0.00017287	0	COL1A2_CD44	COL1A2 - CD44	COLLAGEN	ECM-Receptor	KEGG: hsa04512
Mesothelial cells	Th17 T-cells	COL1A2	CD44	2.68501e-06	0	COL1A2_CD44	COL1A2 - CD44	COLLAGEN	ECM-Receptor	KEGG: hsa04512
Plasmablast/Plasma cells	Th17 T-cells	COL1A2	CD44	5.0783e-07	0	COL1A2_CD44	COL1A2 - CD44	COLLAGEN	ECM-Receptor	KEGG: hsa04512
Smooth muscle cells	Th17 T-cells	COL1A2	CD44	1.59461e-05	0	COL1A2_CD44	COL1A2 - CD44	COLLAGEN	ECM-Receptor	KEGG: hsa04512
EnEpi cells	Th2 T-cells	COL1A2	CD44	1.94183e-05	0	COL1A2_CD44	COL1A2 - CD44	COLLAGEN	ECM-Receptor	KEGG: hsa04512
EnS cells	Th2 T-cells	COL1A2	CD44	0.00019118	0	COL1A2_CD44	COL1A2 - CD44	COLLAGEN	ECM-Receptor	KEGG: hsa04512
Mesenchymal cells	Th2 T-cells	COL1A2	CD44	0.00130688	0	COL1A2_CD44	COL1A2 - CD44	COLLAGEN	ECM-Receptor	KEGG: hsa04512
Mesothelial cells	Th2 T-cells	COL1A2	CD44	2.03327e-05	0	COL1A2_CD44	COL1A2 - CD44	COLLAGEN	ECM-Receptor	KEGG: hsa04512
Plasmablast/Plasma cells	Th2 T-cells	COL1A2	CD44	3.84965e-06	0	COL1A2_CD44	COL1A2 - CD44	COLLAGEN	ECM-Receptor	KEGG: hsa04512
Smooth muscle cells	Th2 T-cells	COL1A2	CD44	0.000120768	0	COL1A2_CD44	COL1A2 - CD44	COLLAGEN	ECM-Receptor	KEGG: hsa04512
Endothelial cells	B-cells	COL4A1	CD44	1.35756e-05	0	COL4A1_CD44	COL4A1 - CD44	COLLAGEN	ECM-Receptor	KEGG: hsa04512
EnS cells	B-cells	COL4A1	CD44	8.67132e-06	0	COL4A1_CD44	COL4A1 - CD44	COLLAGEN	ECM-Receptor	KEGG: hsa04512
Smooth muscle cells	B-cells	COL4A1	CD44	1.03913e-05	0	COL4A1_CD44	COL4A1 - CD44	COLLAGEN	ECM-Receptor	KEGG: hsa04512
Endothelial cells	Dendritic cells	COL4A1	CD44	3.10678e-05	0	COL4A1_CD44	COL4A1 - CD44	COLLAGEN	ECM-Receptor	KEGG: hsa04512
EnS cells	Dendritic cells	COL4A1	CD44	1.9863e-05	0	COL4A1_CD44	COL4A1 - CD44	COLLAGEN	ECM-Receptor	KEGG: hsa04512
Smooth muscle cells	Dendritic cells	COL4A1	CD44	2.3783e-05	0	COL4A1_CD44	COL4A1 - CD44	COLLAGEN	ECM-Receptor	KEGG: hsa04512
Endothelial cells	Early Exhausted CD8 T-cells	COL4A1	CD44	7.26279e-05	0	COL4A1_CD44	COL4A1 - CD44	COLLAGEN	ECM-Receptor	KEGG: hsa04512
EnS cells	Early Exhausted CD8 T-cells	COL4A1	CD44	4.65583e-05	0	COL4A1_CD44	COL4A1 - CD44	COLLAGEN	ECM-Receptor	KEGG: hsa04512
Smooth muscle cells	Early Exhausted CD8 T-cells	COL4A1	CD44	5.56135e-05	0	COL4A1_CD44	COL4A1 - CD44	COLLAGEN	ECM-Receptor	KEGG: hsa04512
Endothelial cells	Effector CD8 T-cells	COL4A1	CD44	2.6216e-05	0	COL4A1_CD44	COL4A1 - CD44	COLLAGEN	ECM-Receptor	KEGG: hsa04512
EnS cells	Effector CD8 T-cells	COL4A1	CD44	1.67716e-05	0	COL4A1_CD44	COL4A1 - CD44	COLLAGEN	ECM-Receptor	KEGG: hsa04512
Smooth muscle cells	Effector CD8 T-cells	COL4A1	CD44	2.00702e-05	0	COL4A1_CD44	COL4A1 - CD44	COLLAGEN	ECM-Receptor	KEGG: hsa04512
Endothelial cells	Effector Memory CD8 T-cells	COL4A1	CD44	0.000168914	0	COL4A1_CD44	COL4A1 - CD44	COLLAGEN	ECM-Receptor	KEGG: hsa04512
EnS cells	Effector Memory CD8 T-cells	COL4A1	CD44	0.000108194	0	COL4A1_CD44	COL4A1 - CD44	COLLAGEN	ECM-Receptor	KEGG: hsa04512
Smooth muscle cells	Effector Memory CD8 T-cells	COL4A1	CD44	0.000129332	0	COL4A1_CD44	COL4A1 - CD44	COLLAGEN	ECM-Receptor	KEGG: hsa04512
Endothelial cells	EnEpi cells	COL4A1	CD44	3.14889e-06	0	COL4A1_CD44	COL4A1 - CD44	COLLAGEN	ECM-Receptor	KEGG: hsa04512
EnS cells	EnEpi cells	COL4A1	CD44	2.00725e-06	0	COL4A1_CD44	COL4A1 - CD44	COLLAGEN	ECM-Receptor	KEGG: hsa04512
Smooth muscle cells	EnEpi cells	COL4A1	CD44	2.40977e-06	0	COL4A1_CD44	COL4A1 - CD44	COLLAGEN	ECM-Receptor	KEGG: hsa04512
Endothelial cells	EnS cells	COL4A1	CD44	3.28583e-05	0	COL4A1_CD44	COL4A1 - CD44	COLLAGEN	ECM-Receptor	KEGG: hsa04512
EnS cells	EnS cells	COL4A1	CD44	2.09683e-05	0	COL4A1_CD44	COL4A1 - CD44	COLLAGEN	ECM-Receptor	KEGG: hsa04512
Smooth muscle cells	EnS cells	COL4A1	CD44	2.51486e-05	0	COL4A1_CD44	COL4A1 - CD44	COLLAGEN	ECM-Receptor	KEGG: hsa04512
Endothelial cells	Exhausted CD8 T-cells	COL4A1	CD44	1.80202e-05	0	COL4A1_CD44	COL4A1 - CD44	COLLAGEN	ECM-Receptor	KEGG: hsa04512
EnS cells	Exhausted CD8 T-cells	COL4A1	CD44	1.15474e-05	0	COL4A1_CD44	COL4A1 - CD44	COLLAGEN	ECM-Receptor	KEGG: hsa04512
Smooth muscle cells	Exhausted CD8 T-cells	COL4A1	CD44	1.37981e-05	0	COL4A1_CD44	COL4A1 - CD44	COLLAGEN	ECM-Receptor	KEGG: hsa04512
Endothelial cells	γδ T-cells	COL4A1	CD44	8.24205e-05	0	COL4A1_CD44	COL4A1 - CD44	COLLAGEN	ECM-Receptor	KEGG: hsa04512
EnS cells	γδ T-cells	COL4A1	CD44	5.27723e-05	0	COL4A1_CD44	COL4A1 - CD44	COLLAGEN	ECM-Receptor	KEGG: hsa04512
Smooth muscle cells	γδ T-cells	COL4A1	CD44	6.31041e-05	0	COL4A1_CD44	COL4A1 - CD44	COLLAGEN	ECM-Receptor	KEGG: hsa04512
Endothelial cells	Macrophages M1	COL4A1	CD44	6.34128e-06	0	COL4A1_CD44	COL4A1 - CD44	COLLAGEN	ECM-Receptor	KEGG: hsa04512
EnS cells	Macrophages M1	COL4A1	CD44	4.06218e-06	0	COL4A1_CD44	COL4A1 - CD44	COLLAGEN	ECM-Receptor	KEGG: hsa04512
Smooth muscle cells	Macrophages M1	COL4A1	CD44	4.85536e-06	0	COL4A1_CD44	COL4A1 - CD44	COLLAGEN	ECM-Receptor	KEGG: hsa04512
Endothelial cells	Macrophages M2	COL4A1	CD44	4.95805e-05	0	COL4A1_CD44	COL4A1 - CD44	COLLAGEN	ECM-Receptor	KEGG: hsa04512
EnS cells	Macrophages M2	COL4A1	CD44	3.18689e-05	0	COL4A1_CD44	COL4A1 - CD44	COLLAGEN	ECM-Receptor	KEGG: hsa04512
Smooth muscle cells	Macrophages M2	COL4A1	CD44	3.79761e-05	0	COL4A1_CD44	COL4A1 - CD44	COLLAGEN	ECM-Receptor	KEGG: hsa04512
Endothelial cells	Mast cells	COL4A1	CD44	1.16117e-05	0	COL4A1_CD44	COL4A1 - CD44	COLLAGEN	ECM-Receptor	KEGG: hsa04512
EnS cells	Mast cells	COL4A1	CD44	7.44915e-06	0	COL4A1_CD44	COL4A1 - CD44	COLLAGEN	ECM-Receptor	KEGG: hsa04512
Smooth muscle cells	Mast cells	COL4A1	CD44	8.89217e-06	0	COL4A1_CD44	COL4A1 - CD44	COLLAGEN	ECM-Receptor	KEGG: hsa04512
Endothelial cells	NK cells	COL4A1	CD44	2.78488e-05	0	COL4A1_CD44	COL4A1 - CD44	COLLAGEN	ECM-Receptor	KEGG: hsa04512
EnS cells	NK cells	COL4A1	CD44	1.78241e-05	0	COL4A1_CD44	COL4A1 - CD44	COLLAGEN	ECM-Receptor	KEGG: hsa04512
Smooth muscle cells	NK cells	COL4A1	CD44	2.13212e-05	0	COL4A1_CD44	COL4A1 - CD44	COLLAGEN	ECM-Receptor	KEGG: hsa04512
Endothelial cells	Plasmablast/Plasma cells	COL4A1	CD44	2.47568e-06	0	COL4A1_CD44	COL4A1 - CD44	COLLAGEN	ECM-Receptor	KEGG: hsa04512
EnS cells	Plasmablast/Plasma cells	COL4A1	CD44	1.57953e-06	0	COL4A1_CD44	COL4A1 - CD44	COLLAGEN	ECM-Receptor	KEGG: hsa04512
Smooth muscle cells	Plasmablast/Plasma cells	COL4A1	CD44	1.89476e-06	0	COL4A1_CD44	COL4A1 - CD44	COLLAGEN	ECM-Receptor	KEGG: hsa04512
Endothelial cells	Resident Memory CD8 T-cells	COL4A1	CD44	5.51742e-05	0	COL4A1_CD44	COL4A1 - CD44	COLLAGEN	ECM-Receptor	KEGG: hsa04512
EnS cells	Resident Memory CD8 T-cells	COL4A1	CD44	3.531e-05	0	COL4A1_CD44	COL4A1 - CD44	COLLAGEN	ECM-Receptor	KEGG: hsa04512
Smooth muscle cells	Resident Memory CD8 T-cells	COL4A1	CD44	4.22412e-05	0	COL4A1_CD44	COL4A1 - CD44	COLLAGEN	ECM-Receptor	KEGG: hsa04512
Endothelial cells	Smooth muscle cells	COL4A1	CD44	2.55675e-05	0	COL4A1_CD44	COL4A1 - CD44	COLLAGEN	ECM-Receptor	KEGG: hsa04512
EnS cells	Smooth muscle cells	COL4A1	CD44	1.63126e-05	0	COL4A1_CD44	COL4A1 - CD44	COLLAGEN	ECM-Receptor	KEGG: hsa04512
Smooth muscle cells	Smooth muscle cells	COL4A1	CD44	1.95681e-05	0	COL4A1_CD44	COL4A1 - CD44	COLLAGEN	ECM-Receptor	KEGG: hsa04512
Endothelial cells	Th17 T-cells	COL4A1	CD44	7.011e-06	0	COL4A1_CD44	COL4A1 - CD44	COLLAGEN	ECM-Receptor	KEGG: hsa04512
EnS cells	Th17 T-cells	COL4A1	CD44	4.50017e-06	0	COL4A1_CD44	COL4A1 - CD44	COLLAGEN	ECM-Receptor	KEGG: hsa04512
Smooth muscle cells	Th17 T-cells	COL4A1	CD44	5.36927e-06	0	COL4A1_CD44	COL4A1 - CD44	COLLAGEN	ECM-Receptor	KEGG: hsa04512
Endothelial cells	Th2 T-cells	COL4A1	CD44	5.31463e-05	0	COL4A1_CD44	COL4A1 - CD44	COLLAGEN	ECM-Receptor	KEGG: hsa04512
EnS cells	Th2 T-cells	COL4A1	CD44	3.41177e-05	0	COL4A1_CD44	COL4A1 - CD44	COLLAGEN	ECM-Receptor	KEGG: hsa04512
Smooth muscle cells	Th2 T-cells	COL4A1	CD44	4.07019e-05	0	COL4A1_CD44	COL4A1 - CD44	COLLAGEN	ECM-Receptor	KEGG: hsa04512
Endothelial cells	B-cells	COL4A2	CD44	1.1361e-05	0	COL4A2_CD44	COL4A2 - CD44	COLLAGEN	ECM-Receptor	KEGG: hsa04512
EnS cells	B-cells	COL4A2	CD44	1.04878e-05	0	COL4A2_CD44	COL4A2 - CD44	COLLAGEN	ECM-Receptor	KEGG: hsa04512
Smooth muscle cells	B-cells	COL4A2	CD44	1.13666e-05	0	COL4A2_CD44	COL4A2 - CD44	COLLAGEN	ECM-Receptor	KEGG: hsa04512
Endothelial cells	Dendritic cells	COL4A2	CD44	2.6014e-05	0	COL4A2_CD44	COL4A2 - CD44	COLLAGEN	ECM-Receptor	KEGG: hsa04512
EnS cells	Dendritic cells	COL4A2	CD44	2.40116e-05	0	COL4A2_CD44	COL4A2 - CD44	COLLAGEN	ECM-Receptor	KEGG: hsa04512
Smooth muscle cells	Dendritic cells	COL4A2	CD44	2.60071e-05	0	COL4A2_CD44	COL4A2 - CD44	COLLAGEN	ECM-Receptor	KEGG: hsa04512
Endothelial cells	Early Exhausted CD8 T-cells	COL4A2	CD44	6.09088e-05	0	COL4A2_CD44	COL4A2 - CD44	COLLAGEN	ECM-Receptor	KEGG: hsa04512
EnS cells	Early Exhausted CD8 T-cells	COL4A2	CD44	5.62005e-05	0	COL4A2_CD44	COL4A2 - CD44	COLLAGEN	ECM-Receptor	KEGG: hsa04512
Smooth muscle cells	Early Exhausted CD8 T-cells	COL4A2	CD44	6.07613e-05	0	COL4A2_CD44	COL4A2 - CD44	COLLAGEN	ECM-Receptor	KEGG: hsa04512
Endothelial cells	Effector CD8 T-cells	COL4A2	CD44	2.19596e-05	0	COL4A2_CD44	COL4A2 - CD44	COLLAGEN	ECM-Receptor	KEGG: hsa04512
EnS cells	Effector CD8 T-cells	COL4A2	CD44	2.02676e-05	0	COL4A2_CD44	COL4A2 - CD44	COLLAGEN	ECM-Receptor	KEGG: hsa04512
Smooth muscle cells	Effector CD8 T-cells	COL4A2	CD44	2.19426e-05	0	COL4A2_CD44	COL4A2 - CD44	COLLAGEN	ECM-Receptor	KEGG: hsa04512
Endothelial cells	Effector Memory CD8 T-cells	COL4A2	CD44	0.00014159	0	COL4A2_CD44	COL4A2 - CD44	COLLAGEN	ECM-Receptor	KEGG: hsa04512
EnS cells	Effector Memory CD8 T-cells	COL4A2	CD44	0.000130659	0	COL4A2_CD44	COL4A2 - CD44	COLLAGEN	ECM-Receptor	KEGG: hsa04512
Smooth muscle cells	Effector Memory CD8 T-cells	COL4A2	CD44	0.000141341	0	COL4A2_CD44	COL4A2 - CD44	COLLAGEN	ECM-Receptor	KEGG: hsa04512
Endothelial cells	EnEpi cells	COL4A2	CD44	2.63206e-06	0	COL4A2_CD44	COL4A2 - CD44	COLLAGEN	ECM-Receptor	KEGG: hsa04512
EnS cells	EnEpi cells	COL4A2	CD44	2.43042e-06	0	COL4A2_CD44	COL4A2 - CD44	COLLAGEN	ECM-Receptor	KEGG: hsa04512
Smooth muscle cells	EnEpi cells	COL4A2	CD44	2.63771e-06	0	COL4A2_CD44	COL4A2 - CD44	COLLAGEN	ECM-Receptor	KEGG: hsa04512
Endothelial cells	EnS cells	COL4A2	CD44	2.74829e-05	0	COL4A2_CD44	COL4A2 - CD44	COLLAGEN	ECM-Receptor	KEGG: hsa04512
EnS cells	EnS cells	COL4A2	CD44	2.53738e-05	0	COL4A2_CD44	COL4A2 - CD44	COLLAGEN	ECM-Receptor	KEGG: hsa04512
Smooth muscle cells	EnS cells	COL4A2	CD44	2.75174e-05	0	COL4A2_CD44	COL4A2 - CD44	COLLAGEN	ECM-Receptor	KEGG: hsa04512
Endothelial cells	Exhausted CD8 T-cells	COL4A2	CD44	1.51091e-05	0	COL4A2_CD44	COL4A2 - CD44	COLLAGEN	ECM-Receptor	KEGG: hsa04512
EnS cells	Exhausted CD8 T-cells	COL4A2	CD44	1.39418e-05	0	COL4A2_CD44	COL4A2 - CD44	COLLAGEN	ECM-Receptor	KEGG: hsa04512
Smooth muscle cells	Exhausted CD8 T-cells	COL4A2	CD44	1.50772e-05	0	COL4A2_CD44	COL4A2 - CD44	COLLAGEN	ECM-Receptor	KEGG: hsa04512
Endothelial cells	γδ T-cells	COL4A2	CD44	6.90726e-05	0	COL4A2_CD44	COL4A2 - CD44	COLLAGEN	ECM-Receptor	KEGG: hsa04512
EnS cells	γδ T-cells	COL4A2	CD44	6.37433e-05	0	COL4A2_CD44	COL4A2 - CD44	COLLAGEN	ECM-Receptor	KEGG: hsa04512
Smooth muscle cells	γδ T-cells	COL4A2	CD44	6.89723e-05	0	COL4A2_CD44	COL4A2 - CD44	COLLAGEN	ECM-Receptor	KEGG: hsa04512
Endothelial cells	Macrophages M1	COL4A2	CD44	5.31583e-06	0	COL4A2_CD44	COL4A2 - CD44	COLLAGEN	ECM-Receptor	KEGG: hsa04512
EnS cells	Macrophages M1	COL4A2	CD44	4.90537e-06	0	COL4A2_CD44	COL4A2 - CD44	COLLAGEN	ECM-Receptor	KEGG: hsa04512
Smooth muscle cells	Macrophages M1	COL4A2	CD44	5.30603e-06	0	COL4A2_CD44	COL4A2 - CD44	COLLAGEN	ECM-Receptor	KEGG: hsa04512
Endothelial cells	Macrophages M2	COL4A2	CD44	4.16457e-05	0	COL4A2_CD44	COL4A2 - CD44	COLLAGEN	ECM-Receptor	KEGG: hsa04512
EnS cells	Macrophages M2	COL4A2	CD44	3.84126e-05	0	COL4A2_CD44	COL4A2 - CD44	COLLAGEN	ECM-Receptor	KEGG: hsa04512
Smooth muscle cells	Macrophages M2	COL4A2	CD44	4.1455e-05	0	COL4A2_CD44	COL4A2 - CD44	COLLAGEN	ECM-Receptor	KEGG: hsa04512
Endothelial cells	Mast cells	COL4A2	CD44	9.74226e-06	0	COL4A2_CD44	COL4A2 - CD44	COLLAGEN	ECM-Receptor	KEGG: hsa04512
EnS cells	Mast cells	COL4A2	CD44	8.98829e-06	0	COL4A2_CD44	COL4A2 - CD44	COLLAGEN	ECM-Receptor	KEGG: hsa04512
Smooth muscle cells	Mast cells	COL4A2	CD44	9.71295e-06	0	COL4A2_CD44	COL4A2 - CD44	COLLAGEN	ECM-Receptor	KEGG: hsa04512
Endothelial cells	NK cells	COL4A2	CD44	2.33334e-05	0	COL4A2_CD44	COL4A2 - CD44	COLLAGEN	ECM-Receptor	KEGG: hsa04512
EnS cells	NK cells	COL4A2	CD44	2.15342e-05	0	COL4A2_CD44	COL4A2 - CD44	COLLAGEN	ECM-Receptor	KEGG: hsa04512
Smooth muscle cells	NK cells	COL4A2	CD44	2.33069e-05	0	COL4A2_CD44	COL4A2 - CD44	COLLAGEN	ECM-Receptor	KEGG: hsa04512
Endothelial cells	Plasmablast/Plasma cells	COL4A2	CD44	2.07043e-06	0	COL4A2_CD44	COL4A2 - CD44	COLLAGEN	ECM-Receptor	KEGG: hsa04512
EnS cells	Plasmablast/Plasma cells	COL4A2	CD44	1.91159e-06	0	COL4A2_CD44	COL4A2 - CD44	COLLAGEN	ECM-Receptor	KEGG: hsa04512
Smooth muscle cells	Plasmablast/Plasma cells	COL4A2	CD44	2.07337e-06	0	COL4A2_CD44	COL4A2 - CD44	COLLAGEN	ECM-Receptor	KEGG: hsa04512
Endothelial cells	Resident Memory CD8 T-cells	COL4A2	CD44	4.62257e-05	0	COL4A2_CD44	COL4A2 - CD44	COLLAGEN	ECM-Receptor	KEGG: hsa04512
EnS cells	Resident Memory CD8 T-cells	COL4A2	CD44	4.26619e-05	0	COL4A2_CD44	COL4A2 - CD44	COLLAGEN	ECM-Receptor	KEGG: hsa04512
Smooth muscle cells	Resident Memory CD8 T-cells	COL4A2	CD44	4.61767e-05	0	COL4A2_CD44	COL4A2 - CD44	COLLAGEN	ECM-Receptor	KEGG: hsa04512
Endothelial cells	Smooth muscle cells	COL4A2	CD44	2.13823e-05	0	COL4A2_CD44	COL4A2 - CD44	COLLAGEN	ECM-Receptor	KEGG: hsa04512
EnS cells	Smooth muscle cells	COL4A2	CD44	1.97419e-05	0	COL4A2_CD44	COL4A2 - CD44	COLLAGEN	ECM-Receptor	KEGG: hsa04512
Smooth muscle cells	Smooth muscle cells	COL4A2	CD44	2.14127e-05	0	COL4A2_CD44	COL4A2 - CD44	COLLAGEN	ECM-Receptor	KEGG: hsa04512
Endothelial cells	Th17 T-cells	COL4A2	CD44	5.88414e-06	0	COL4A2_CD44	COL4A2 - CD44	COLLAGEN	ECM-Receptor	KEGG: hsa04512
EnS cells	Th17 T-cells	COL4A2	CD44	5.42835e-06	0	COL4A2_CD44	COL4A2 - CD44	COLLAGEN	ECM-Receptor	KEGG: hsa04512
Smooth muscle cells	Th17 T-cells	COL4A2	CD44	5.86382e-06	0	COL4A2_CD44	COL4A2 - CD44	COLLAGEN	ECM-Receptor	KEGG: hsa04512
Endothelial cells	Th2 T-cells	COL4A2	CD44	4.46077e-05	0	COL4A2_CD44	COL4A2 - CD44	COLLAGEN	ECM-Receptor	KEGG: hsa04512
EnS cells	Th2 T-cells	COL4A2	CD44	4.11517e-05	0	COL4A2_CD44	COL4A2 - CD44	COLLAGEN	ECM-Receptor	KEGG: hsa04512
Smooth muscle cells	Th2 T-cells	COL4A2	CD44	4.44489e-05	0	COL4A2_CD44	COL4A2 - CD44	COLLAGEN	ECM-Receptor	KEGG: hsa04512
EnS cells	B-cells	COL6A1	CD44	3.58663e-05	0	COL6A1_CD44	COL6A1 - CD44	COLLAGEN	ECM-Receptor	KEGG: hsa04512
Mesenchymal cells	B-cells	COL6A1	CD44	0.000192942	0	COL6A1_CD44	COL6A1 - CD44	COLLAGEN	ECM-Receptor	KEGG: hsa04512
Mesothelial cells	B-cells	COL6A1	CD44	3.43328e-06	0	COL6A1_CD44	COL6A1 - CD44	COLLAGEN	ECM-Receptor	KEGG: hsa04512
Smooth muscle cells	B-cells	COL6A1	CD44	2.38769e-05	0	COL6A1_CD44	COL6A1 - CD44	COLLAGEN	ECM-Receptor	KEGG: hsa04512
EnS cells	Dendritic cells	COL6A1	CD44	8.15341e-05	0	COL6A1_CD44	COL6A1 - CD44	COLLAGEN	ECM-Receptor	KEGG: hsa04512
Mesenchymal cells	Dendritic cells	COL6A1	CD44	0.000437434	0	COL6A1_CD44	COL6A1 - CD44	COLLAGEN	ECM-Receptor	KEGG: hsa04512
Mesothelial cells	Dendritic cells	COL6A1	CD44	7.82938e-06	0	COL6A1_CD44	COL6A1 - CD44	COLLAGEN	ECM-Receptor	KEGG: hsa04512
Smooth muscle cells	Dendritic cells	COL6A1	CD44	5.44169e-05	0	COL6A1_CD44	COL6A1 - CD44	COLLAGEN	ECM-Receptor	KEGG: hsa04512
EnEpi cells	Early Exhausted CD8 T-cells	COL6A1	CD44	8.97594e-06	0	COL6A1_CD44	COL6A1 - CD44	COLLAGEN	ECM-Receptor	KEGG: hsa04512
EnS cells	Early Exhausted CD8 T-cells	COL6A1	CD44	0.000187055	0	COL6A1_CD44	COL6A1 - CD44	COLLAGEN	ECM-Receptor	KEGG: hsa04512
Mesenchymal cells	Early Exhausted CD8 T-cells	COL6A1	CD44	0.000996132	0	COL6A1_CD44	COL6A1 - CD44	COLLAGEN	ECM-Receptor	KEGG: hsa04512
Mesothelial cells	Early Exhausted CD8 T-cells	COL6A1	CD44	1.81207e-05	0	COL6A1_CD44	COL6A1 - CD44	COLLAGEN	ECM-Receptor	KEGG: hsa04512
Smooth muscle cells	Early Exhausted CD8 T-cells	COL6A1	CD44	0.000125731	0	COL6A1_CD44	COL6A1 - CD44	COLLAGEN	ECM-Receptor	KEGG: hsa04512
EnS cells	Effector CD8 T-cells	COL6A1	CD44	6.84933e-05	0	COL6A1_CD44	COL6A1 - CD44	COLLAGEN	ECM-Receptor	KEGG: hsa04512
Mesenchymal cells	Effector CD8 T-cells	COL6A1	CD44	0.000366812	0	COL6A1_CD44	COL6A1 - CD44	COLLAGEN	ECM-Receptor	KEGG: hsa04512
Mesothelial cells	Effector CD8 T-cells	COL6A1	CD44	6.59099e-06	0	COL6A1_CD44	COL6A1 - CD44	COLLAGEN	ECM-Receptor	KEGG: hsa04512
Smooth muscle cells	Effector CD8 T-cells	COL6A1	CD44	4.57911e-05	0	COL6A1_CD44	COL6A1 - CD44	COLLAGEN	ECM-Receptor	KEGG: hsa04512
EnEpi cells	Effector Memory CD8 T-cells	COL6A1	CD44	2.08399e-05	0	COL6A1_CD44	COL6A1 - CD44	COLLAGEN	ECM-Receptor	KEGG: hsa04512
EnS cells	Effector Memory CD8 T-cells	COL6A1	CD44	0.000437552	0	COL6A1_CD44	COL6A1 - CD44	COLLAGEN	ECM-Receptor	KEGG: hsa04512
Mesenchymal cells	Effector Memory CD8 T-cells	COL6A1	CD44	0.00233537	0	COL6A1_CD44	COL6A1 - CD44	COLLAGEN	ECM-Receptor	KEGG: hsa04512
Mesothelial cells	Effector Memory CD8 T-cells	COL6A1	CD44	4.22739e-05	0	COL6A1_CD44	COL6A1 - CD44	COLLAGEN	ECM-Receptor	KEGG: hsa04512
Smooth muscle cells	Effector Memory CD8 T-cells	COL6A1	CD44	0.000293472	0	COL6A1_CD44	COL6A1 - CD44	COLLAGEN	ECM-Receptor	KEGG: hsa04512
EnS cells	EnS cells	COL6A1	CD44	8.73995e-05	0	COL6A1_CD44	COL6A1 - CD44	COLLAGEN	ECM-Receptor	KEGG: hsa04512
Mesenchymal cells	EnS cells	COL6A1	CD44	0.000471456	0	COL6A1_CD44	COL6A1 - CD44	COLLAGEN	ECM-Receptor	KEGG: hsa04512
Mesothelial cells	EnS cells	COL6A1	CD44	8.33956e-06	0	COL6A1_CD44	COL6A1 - CD44	COLLAGEN	ECM-Receptor	KEGG: hsa04512
Smooth muscle cells	EnS cells	COL6A1	CD44	5.80336e-05	0	COL6A1_CD44	COL6A1 - CD44	COLLAGEN	ECM-Receptor	KEGG: hsa04512
EnEpi cells	Exhausted CD8 T-cells	COL6A1	CD44	2.22527e-06	0	COL6A1_CD44	COL6A1 - CD44	COLLAGEN	ECM-Receptor	KEGG: hsa04512
EnS cells	Exhausted CD8 T-cells	COL6A1	CD44	4.65375e-05	0	COL6A1_CD44	COL6A1 - CD44	COLLAGEN	ECM-Receptor	KEGG: hsa04512
Mesenchymal cells	Exhausted CD8 T-cells	COL6A1	CD44	0.000248091	0	COL6A1_CD44	COL6A1 - CD44	COLLAGEN	ECM-Receptor	KEGG: hsa04512
Mesothelial cells	Exhausted CD8 T-cells	COL6A1	CD44	4.50258e-06	0	COL6A1_CD44	COL6A1 - CD44	COLLAGEN	ECM-Receptor	KEGG: hsa04512
Smooth muscle cells	Exhausted CD8 T-cells	COL6A1	CD44	3.1249e-05	0	COL6A1_CD44	COL6A1 - CD44	COLLAGEN	ECM-Receptor	KEGG: hsa04512
EnEpi cells	γδ T-cells	COL6A1	CD44	1.01606e-05	0	COL6A1_CD44	COL6A1 - CD44	COLLAGEN	ECM-Receptor	KEGG: hsa04512
EnS cells	γδ T-cells	COL6A1	CD44	0.000214069	0	COL6A1_CD44	COL6A1 - CD44	COLLAGEN	ECM-Receptor	KEGG: hsa04512
Mesenchymal cells	γδ T-cells	COL6A1	CD44	0.00114376	0	COL6A1_CD44	COL6A1 - CD44	COLLAGEN	ECM-Receptor	KEGG: hsa04512
Mesothelial cells	γδ T-cells	COL6A1	CD44	2.06565e-05	0	COL6A1_CD44	COL6A1 - CD44	COLLAGEN	ECM-Receptor	KEGG: hsa04512
Smooth muscle cells	γδ T-cells	COL6A1	CD44	0.000143435	0	COL6A1_CD44	COL6A1 - CD44	COLLAGEN	ECM-Receptor	KEGG: hsa04512
EnEpi cells	Macrophages M1	COL6A1	CD44	7.82532e-07	0	COL6A1_CD44	COL6A1 - CD44	COLLAGEN	ECM-Receptor	KEGG: hsa04512
EnS cells	Macrophages M1	COL6A1	CD44	1.64141e-05	0	COL6A1_CD44	COL6A1 - CD44	COLLAGEN	ECM-Receptor	KEGG: hsa04512
Mesenchymal cells	Macrophages M1	COL6A1	CD44	8.75819e-05	0	COL6A1_CD44	COL6A1 - CD44	COLLAGEN	ECM-Receptor	KEGG: hsa04512
Mesothelial cells	Macrophages M1	COL6A1	CD44	1.58639e-06	0	COL6A1_CD44	COL6A1 - CD44	COLLAGEN	ECM-Receptor	KEGG: hsa04512
Smooth muscle cells	Macrophages M1	COL6A1	CD44	1.10122e-05	0	COL6A1_CD44	COL6A1 - CD44	COLLAGEN	ECM-Receptor	KEGG: hsa04512
EnEpi cells	Macrophages M2	COL6A1	CD44	6.16204e-06	0	COL6A1_CD44	COL6A1 - CD44	COLLAGEN	ECM-Receptor	KEGG: hsa04512
EnS cells	Macrophages M2	COL6A1	CD44	0.000125363	0	COL6A1_CD44	COL6A1 - CD44	COLLAGEN	ECM-Receptor	KEGG: hsa04512
Mesenchymal cells	Macrophages M2	COL6A1	CD44	0.000662877	0	COL6A1_CD44	COL6A1 - CD44	COLLAGEN	ECM-Receptor	KEGG: hsa04512
Mesothelial cells	Macrophages M2	COL6A1	CD44	1.22486e-05	0	COL6A1_CD44	COL6A1 - CD44	COLLAGEN	ECM-Receptor	KEGG: hsa04512
Smooth muscle cells	Macrophages M2	COL6A1	CD44	8.48458e-05	0	COL6A1_CD44	COL6A1 - CD44	COLLAGEN	ECM-Receptor	KEGG: hsa04512
EnEpi cells	Mast cells	COL6A1	CD44	1.43726e-06	0	COL6A1_CD44	COL6A1 - CD44	COLLAGEN	ECM-Receptor	KEGG: hsa04512
EnS cells	Mast cells	COL6A1	CD44	2.97559e-05	0	COL6A1_CD44	COL6A1 - CD44	COLLAGEN	ECM-Receptor	KEGG: hsa04512
Mesenchymal cells	Mast cells	COL6A1	CD44	0.00015815	0	COL6A1_CD44	COL6A1 - CD44	COLLAGEN	ECM-Receptor	KEGG: hsa04512
Mesothelial cells	Mast cells	COL6A1	CD44	2.88934e-06	0	COL6A1_CD44	COL6A1 - CD44	COLLAGEN	ECM-Receptor	KEGG: hsa04512
Smooth muscle cells	Mast cells	COL6A1	CD44	2.00387e-05	0	COL6A1_CD44	COL6A1 - CD44	COLLAGEN	ECM-Receptor	KEGG: hsa04512
EnEpi cells	NK cells	COL6A1	CD44	3.43033e-06	0	COL6A1_CD44	COL6A1 - CD44	COLLAGEN	ECM-Receptor	KEGG: hsa04512
EnS cells	NK cells	COL6A1	CD44	7.25307e-05	0	COL6A1_CD44	COL6A1 - CD44	COLLAGEN	ECM-Receptor	KEGG: hsa04512
Mesenchymal cells	NK cells	COL6A1	CD44	0.00038795	0	COL6A1_CD44	COL6A1 - CD44	COLLAGEN	ECM-Receptor	KEGG: hsa04512
Mesothelial cells	NK cells	COL6A1	CD44	6.98979e-06	0	COL6A1_CD44	COL6A1 - CD44	COLLAGEN	ECM-Receptor	KEGG: hsa04512
Smooth muscle cells	NK cells	COL6A1	CD44	4.8548e-05	0	COL6A1_CD44	COL6A1 - CD44	COLLAGEN	ECM-Receptor	KEGG: hsa04512
EnS cells	Plasmablast/Plasma cells	COL6A1	CD44	6.59433e-06	0	COL6A1_CD44	COL6A1 - CD44	COLLAGEN	ECM-Receptor	KEGG: hsa04512
Mesenchymal cells	Plasmablast/Plasma cells	COL6A1	CD44	3.5592e-05	0	COL6A1_CD44	COL6A1 - CD44	COLLAGEN	ECM-Receptor	KEGG: hsa04512
Mesothelial cells	Plasmablast/Plasma cells	COL6A1	CD44	6.28803e-07	0	COL6A1_CD44	COL6A1 - CD44	COLLAGEN	ECM-Receptor	KEGG: hsa04512
Smooth muscle cells	Plasmablast/Plasma cells	COL6A1	CD44	4.37629e-06	0	COL6A1_CD44	COL6A1 - CD44	COLLAGEN	ECM-Receptor	KEGG: hsa04512
EnEpi cells	Resident Memory CD8 T-cells	COL6A1	CD44	6.79487e-06	0	COL6A1_CD44	COL6A1 - CD44	COLLAGEN	ECM-Receptor	KEGG: hsa04512
EnS cells	Resident Memory CD8 T-cells	COL6A1	CD44	0.000143792	0	COL6A1_CD44	COL6A1 - CD44	COLLAGEN	ECM-Receptor	KEGG: hsa04512
Mesenchymal cells	Resident Memory CD8 T-cells	COL6A1	CD44	0.00076931	0	COL6A1_CD44	COL6A1 - CD44	COLLAGEN	ECM-Receptor	KEGG: hsa04512
Mesothelial cells	Resident Memory CD8 T-cells	COL6A1	CD44	1.3853e-05	0	COL6A1_CD44	COL6A1 - CD44	COLLAGEN	ECM-Receptor	KEGG: hsa04512
Smooth muscle cells	Resident Memory CD8 T-cells	COL6A1	CD44	9.62226e-05	0	COL6A1_CD44	COL6A1 - CD44	COLLAGEN	ECM-Receptor	KEGG: hsa04512
EnS cells	Smooth muscle cells	COL6A1	CD44	6.81036e-05	0	COL6A1_CD44	COL6A1 - CD44	COLLAGEN	ECM-Receptor	KEGG: hsa04512
Mesenchymal cells	Smooth muscle cells	COL6A1	CD44	0.000367582	0	COL6A1_CD44	COL6A1 - CD44	COLLAGEN	ECM-Receptor	KEGG: hsa04512
Mesothelial cells	Smooth muscle cells	COL6A1	CD44	6.494e-06	0	COL6A1_CD44	COL6A1 - CD44	COLLAGEN	ECM-Receptor	KEGG: hsa04512
Smooth muscle cells	Smooth muscle cells	COL6A1	CD44	4.51964e-05	0	COL6A1_CD44	COL6A1 - CD44	COLLAGEN	ECM-Receptor	KEGG: hsa04512
EnEpi cells	Th17 T-cells	COL6A1	CD44	8.688e-07	0	COL6A1_CD44	COL6A1 - CD44	COLLAGEN	ECM-Receptor	KEGG: hsa04512
EnS cells	Th17 T-cells	COL6A1	CD44	1.78978e-05	0	COL6A1_CD44	COL6A1 - CD44	COLLAGEN	ECM-Receptor	KEGG: hsa04512
Mesenchymal cells	Th17 T-cells	COL6A1	CD44	9.49851e-05	0	COL6A1_CD44	COL6A1 - CD44	COLLAGEN	ECM-Receptor	KEGG: hsa04512
Mesothelial cells	Th17 T-cells	COL6A1	CD44	1.74097e-06	0	COL6A1_CD44	COL6A1 - CD44	COLLAGEN	ECM-Receptor	KEGG: hsa04512
Smooth muscle cells	Th17 T-cells	COL6A1	CD44	1.20702e-05	0	COL6A1_CD44	COL6A1 - CD44	COLLAGEN	ECM-Receptor	KEGG: hsa04512
EnEpi cells	Th2 T-cells	COL6A1	CD44	6.58771e-06	0	COL6A1_CD44	COL6A1 - CD44	COLLAGEN	ECM-Receptor	KEGG: hsa04512
EnS cells	Th2 T-cells	COL6A1	CD44	0.000135548	0	COL6A1_CD44	COL6A1 - CD44	COLLAGEN	ECM-Receptor	KEGG: hsa04512
Mesenchymal cells	Th2 T-cells	COL6A1	CD44	0.000719112	0	COL6A1_CD44	COL6A1 - CD44	COLLAGEN	ECM-Receptor	KEGG: hsa04512
Mesothelial cells	Th2 T-cells	COL6A1	CD44	1.31908e-05	0	COL6A1_CD44	COL6A1 - CD44	COLLAGEN	ECM-Receptor	KEGG: hsa04512
Smooth muscle cells	Th2 T-cells	COL6A1	CD44	9.14442e-05	0	COL6A1_CD44	COL6A1 - CD44	COLLAGEN	ECM-Receptor	KEGG: hsa04512
EnS cells	B-cells	COL6A2	CD44	3.65431e-05	0	COL6A2_CD44	COL6A2 - CD44	COLLAGEN	ECM-Receptor	KEGG: hsa04512
Mesenchymal cells	B-cells	COL6A2	CD44	0.000227468	0	COL6A2_CD44	COL6A2 - CD44	COLLAGEN	ECM-Receptor	KEGG: hsa04512
Mesothelial cells	B-cells	COL6A2	CD44	3.45029e-06	0	COL6A2_CD44	COL6A2 - CD44	COLLAGEN	ECM-Receptor	KEGG: hsa04512
Smooth muscle cells	B-cells	COL6A2	CD44	2.72306e-05	0	COL6A2_CD44	COL6A2 - CD44	COLLAGEN	ECM-Receptor	KEGG: hsa04512
EnS cells	Dendritic cells	COL6A2	CD44	8.3057e-05	0	COL6A2_CD44	COL6A2 - CD44	COLLAGEN	ECM-Receptor	KEGG: hsa04512
Mesenchymal cells	Dendritic cells	COL6A2	CD44	0.000514545	0	COL6A2_CD44	COL6A2 - CD44	COLLAGEN	ECM-Receptor	KEGG: hsa04512
Mesothelial cells	Dendritic cells	COL6A2	CD44	7.8679e-06	0	COL6A2_CD44	COL6A2 - CD44	COLLAGEN	ECM-Receptor	KEGG: hsa04512
Smooth muscle cells	Dendritic cells	COL6A2	CD44	6.1995e-05	0	COL6A2_CD44	COL6A2 - CD44	COLLAGEN	ECM-Receptor	KEGG: hsa04512
EnEpi cells	Early Exhausted CD8 T-cells	COL6A2	CD44	7.50474e-06	0	COL6A2_CD44	COL6A2 - CD44	COLLAGEN	ECM-Receptor	KEGG: hsa04512
EnS cells	Early Exhausted CD8 T-cells	COL6A2	CD44	0.000190449	0	COL6A2_CD44	COL6A2 - CD44	COLLAGEN	ECM-Receptor	KEGG: hsa04512
Mesenchymal cells	Early Exhausted CD8 T-cells	COL6A2	CD44	0.00116449	0	COL6A2_CD44	COL6A2 - CD44	COLLAGEN	ECM-Receptor	KEGG: hsa04512
Mesothelial cells	Early Exhausted CD8 T-cells	COL6A2	CD44	1.82081e-05	0	COL6A2_CD44	COL6A2 - CD44	COLLAGEN	ECM-Receptor	KEGG: hsa04512
Smooth muscle cells	Early Exhausted CD8 T-cells	COL6A2	CD44	0.00014282	0	COL6A2_CD44	COL6A2 - CD44	COLLAGEN	ECM-Receptor	KEGG: hsa04512
EnS cells	Effector CD8 T-cells	COL6A2	CD44	6.97638e-05	0	COL6A2_CD44	COL6A2 - CD44	COLLAGEN	ECM-Receptor	KEGG: hsa04512
Mesenchymal cells	Effector CD8 T-cells	COL6A2	CD44	0.000430827	0	COL6A2_CD44	COL6A2 - CD44	COLLAGEN	ECM-Receptor	KEGG: hsa04512
Mesothelial cells	Effector CD8 T-cells	COL6A2	CD44	6.62327e-06	0	COL6A2_CD44	COL6A2 - CD44	COLLAGEN	ECM-Receptor	KEGG: hsa04512
Smooth muscle cells	Effector CD8 T-cells	COL6A2	CD44	5.21312e-05	0	COL6A2_CD44	COL6A2 - CD44	COLLAGEN	ECM-Receptor	KEGG: hsa04512
EnS cells	Effector Memory CD8 T-cells	COL6A2	CD44	0.000445562	0	COL6A2_CD44	COL6A2 - CD44	COLLAGEN	ECM-Receptor	KEGG: hsa04512
Mesenchymal cells	Effector Memory CD8 T-cells	COL6A2	CD44	0.00273519	0	COL6A2_CD44	COL6A2 - CD44	COLLAGEN	ECM-Receptor	KEGG: hsa04512
Mesothelial cells	Effector Memory CD8 T-cells	COL6A2	CD44	4.24791e-05	0	COL6A2_CD44	COL6A2 - CD44	COLLAGEN	ECM-Receptor	KEGG: hsa04512
Smooth muscle cells	Effector Memory CD8 T-cells	COL6A2	CD44	0.000333658	0	COL6A2_CD44	COL6A2 - CD44	COLLAGEN	ECM-Receptor	KEGG: hsa04512
Mesenchymal cells	EnEpi cells	COL6A2	CD44	5.41392e-05	0.01	COL6A2_CD44	COL6A2 - CD44	COLLAGEN	ECM-Receptor	KEGG: hsa04512
EnS cells	EnS cells	COL6A2	CD44	8.90659e-05	0	COL6A2_CD44	COL6A2 - CD44	COLLAGEN	ECM-Receptor	KEGG: hsa04512
Mesenchymal cells	EnS cells	COL6A2	CD44	0.000557114	0	COL6A2_CD44	COL6A2 - CD44	COLLAGEN	ECM-Receptor	KEGG: hsa04512
Mesothelial cells	EnS cells	COL6A2	CD44	8.38117e-06	0	COL6A2_CD44	COL6A2 - CD44	COLLAGEN	ECM-Receptor	KEGG: hsa04512
Smooth muscle cells	EnS cells	COL6A2	CD44	6.62554e-05	0	COL6A2_CD44	COL6A2 - CD44	COLLAGEN	ECM-Receptor	KEGG: hsa04512
EnS cells	Exhausted CD8 T-cells	COL6A2	CD44	4.73855e-05	0	COL6A2_CD44	COL6A2 - CD44	COLLAGEN	ECM-Receptor	KEGG: hsa04512
Mesenchymal cells	Exhausted CD8 T-cells	COL6A2	CD44	0.000290277	0	COL6A2_CD44	COL6A2 - CD44	COLLAGEN	ECM-Receptor	KEGG: hsa04512
Mesothelial cells	Exhausted CD8 T-cells	COL6A2	CD44	4.52436e-06	0	COL6A2_CD44	COL6A2 - CD44	COLLAGEN	ECM-Receptor	KEGG: hsa04512
Smooth muscle cells	Exhausted CD8 T-cells	COL6A2	CD44	3.55111e-05	0	COL6A2_CD44	COL6A2 - CD44	COLLAGEN	ECM-Receptor	KEGG: hsa04512
EnS cells	γδ T-cells	COL6A2	CD44	0.000218004	0	COL6A2_CD44	COL6A2 - CD44	COLLAGEN	ECM-Receptor	KEGG: hsa04512
Mesenchymal cells	γδ T-cells	COL6A2	CD44	0.00134075	0	COL6A2_CD44	COL6A2 - CD44	COLLAGEN	ECM-Receptor	KEGG: hsa04512
Mesothelial cells	γδ T-cells	COL6A2	CD44	2.0757e-05	0	COL6A2_CD44	COL6A2 - CD44	COLLAGEN	ECM-Receptor	KEGG: hsa04512
Smooth muscle cells	γδ T-cells	COL6A2	CD44	0.000163144	0	COL6A2_CD44	COL6A2 - CD44	COLLAGEN	ECM-Receptor	KEGG: hsa04512
EnS cells	Macrophages M1	COL6A2	CD44	1.67142e-05	0	COL6A2_CD44	COL6A2 - CD44	COLLAGEN	ECM-Receptor	KEGG: hsa04512
Mesenchymal cells	Macrophages M1	COL6A2	CD44	0.000102551	0	COL6A2_CD44	COL6A2 - CD44	COLLAGEN	ECM-Receptor	KEGG: hsa04512
Mesothelial cells	Macrophages M1	COL6A2	CD44	1.59408e-06	0	COL6A2_CD44	COL6A2 - CD44	COLLAGEN	ECM-Receptor	KEGG: hsa04512
Smooth muscle cells	Macrophages M1	COL6A2	CD44	1.25187e-05	0	COL6A2_CD44	COL6A2 - CD44	COLLAGEN	ECM-Receptor	KEGG: hsa04512
EnEpi cells	Macrophages M2	COL6A2	CD44	5.15556e-06	0	COL6A2_CD44	COL6A2 - CD44	COLLAGEN	ECM-Receptor	KEGG: hsa04512
EnS cells	Macrophages M2	COL6A2	CD44	0.000127573	0	COL6A2_CD44	COL6A2 - CD44	COLLAGEN	ECM-Receptor	KEGG: hsa04512
Mesenchymal cells	Macrophages M2	COL6A2	CD44	0.000770394	0	COL6A2_CD44	COL6A2 - CD44	COLLAGEN	ECM-Receptor	KEGG: hsa04512
Mesothelial cells	Macrophages M2	COL6A2	CD44	1.23065e-05	0	COL6A2_CD44	COL6A2 - CD44	COLLAGEN	ECM-Receptor	KEGG: hsa04512
Smooth muscle cells	Macrophages M2	COL6A2	CD44	9.61017e-05	0	COL6A2_CD44	COL6A2 - CD44	COLLAGEN	ECM-Receptor	KEGG: hsa04512
EnEpi cells	Mast cells	COL6A2	CD44	1.20191e-06	0	COL6A2_CD44	COL6A2 - CD44	COLLAGEN	ECM-Receptor	KEGG: hsa04512
EnS cells	Mast cells	COL6A2	CD44	3.02916e-05	0	COL6A2_CD44	COL6A2 - CD44	COLLAGEN	ECM-Receptor	KEGG: hsa04512
Mesenchymal cells	Mast cells	COL6A2	CD44	0.00018458	0	COL6A2_CD44	COL6A2 - CD44	COLLAGEN	ECM-Receptor	KEGG: hsa04512
Mesothelial cells	Mast cells	COL6A2	CD44	2.9032e-06	0	COL6A2_CD44	COL6A2 - CD44	COLLAGEN	ECM-Receptor	KEGG: hsa04512
Smooth muscle cells	Mast cells	COL6A2	CD44	2.27443e-05	0	COL6A2_CD44	COL6A2 - CD44	COLLAGEN	ECM-Receptor	KEGG: hsa04512
EnS cells	NK cells	COL6A2	CD44	7.38696e-05	0	COL6A2_CD44	COL6A2 - CD44	COLLAGEN	ECM-Receptor	KEGG: hsa04512
Mesenchymal cells	NK cells	COL6A2	CD44	0.000455178	0	COL6A2_CD44	COL6A2 - CD44	COLLAGEN	ECM-Receptor	KEGG: hsa04512
Mesothelial cells	NK cells	COL6A2	CD44	7.02391e-06	0	COL6A2_CD44	COL6A2 - CD44	COLLAGEN	ECM-Receptor	KEGG: hsa04512
Smooth muscle cells	NK cells	COL6A2	CD44	5.52426e-05	0	COL6A2_CD44	COL6A2 - CD44	COLLAGEN	ECM-Receptor	KEGG: hsa04512
EnS cells	Plasmablast/Plasma cells	COL6A2	CD44	6.72033e-06	0	COL6A2_CD44	COL6A2 - CD44	COLLAGEN	ECM-Receptor	KEGG: hsa04512
Mesenchymal cells	Plasmablast/Plasma cells	COL6A2	CD44	4.20792e-05	0	COL6A2_CD44	COL6A2 - CD44	COLLAGEN	ECM-Receptor	KEGG: hsa04512
Mesothelial cells	Plasmablast/Plasma cells	COL6A2	CD44	6.31945e-07	0	COL6A2_CD44	COL6A2 - CD44	COLLAGEN	ECM-Receptor	KEGG: hsa04512
Smooth muscle cells	Plasmablast/Plasma cells	COL6A2	CD44	4.99741e-06	0	COL6A2_CD44	COL6A2 - CD44	COLLAGEN	ECM-Receptor	KEGG: hsa04512
EnS cells	Resident Memory CD8 T-cells	COL6A2	CD44	0.000146449	0	COL6A2_CD44	COL6A2 - CD44	COLLAGEN	ECM-Receptor	KEGG: hsa04512
Mesenchymal cells	Resident Memory CD8 T-cells	COL6A2	CD44	0.000902819	0	COL6A2_CD44	COL6A2 - CD44	COLLAGEN	ECM-Receptor	KEGG: hsa04512
Mesothelial cells	Resident Memory CD8 T-cells	COL6A2	CD44	1.39207e-05	0	COL6A2_CD44	COL6A2 - CD44	COLLAGEN	ECM-Receptor	KEGG: hsa04512
Smooth muscle cells	Resident Memory CD8 T-cells	COL6A2	CD44	0.000109503	0	COL6A2_CD44	COL6A2 - CD44	COLLAGEN	ECM-Receptor	KEGG: hsa04512
EnS cells	Smooth muscle cells	COL6A2	CD44	6.94049e-05	0	COL6A2_CD44	COL6A2 - CD44	COLLAGEN	ECM-Receptor	KEGG: hsa04512
Mesenchymal cells	Smooth muscle cells	COL6A2	CD44	0.000434581	0	COL6A2_CD44	COL6A2 - CD44	COLLAGEN	ECM-Receptor	KEGG: hsa04512
Mesothelial cells	Smooth muscle cells	COL6A2	CD44	6.52644e-06	0	COL6A2_CD44	COL6A2 - CD44	COLLAGEN	ECM-Receptor	KEGG: hsa04512
Smooth muscle cells	Smooth muscle cells	COL6A2	CD44	5.16112e-05	0	COL6A2_CD44	COL6A2 - CD44	COLLAGEN	ECM-Receptor	KEGG: hsa04512
EnEpi cells	Th17 T-cells	COL6A2	CD44	7.26635e-07	0	COL6A2_CD44	COL6A2 - CD44	COLLAGEN	ECM-Receptor	KEGG: hsa04512
EnS cells	Th17 T-cells	COL6A2	CD44	1.82181e-05	0	COL6A2_CD44	COL6A2 - CD44	COLLAGEN	ECM-Receptor	KEGG: hsa04512
Mesenchymal cells	Th17 T-cells	COL6A2	CD44	0.000110724	0	COL6A2_CD44	COL6A2 - CD44	COLLAGEN	ECM-Receptor	KEGG: hsa04512
Mesothelial cells	Th17 T-cells	COL6A2	CD44	1.74929e-06	0	COL6A2_CD44	COL6A2 - CD44	COLLAGEN	ECM-Receptor	KEGG: hsa04512
Smooth muscle cells	Th17 T-cells	COL6A2	CD44	1.36917e-05	0	COL6A2_CD44	COL6A2 - CD44	COLLAGEN	ECM-Receptor	KEGG: hsa04512
EnEpi cells	Th2 T-cells	COL6A2	CD44	5.50992e-06	0	COL6A2_CD44	COL6A2 - CD44	COLLAGEN	ECM-Receptor	KEGG: hsa04512
EnS cells	Th2 T-cells	COL6A2	CD44	0.00013797	0	COL6A2_CD44	COL6A2 - CD44	COLLAGEN	ECM-Receptor	KEGG: hsa04512
Mesenchymal cells	Th2 T-cells	COL6A2	CD44	0.000838025	0	COL6A2_CD44	COL6A2 - CD44	COLLAGEN	ECM-Receptor	KEGG: hsa04512
Mesothelial cells	Th2 T-cells	COL6A2	CD44	1.32538e-05	0	COL6A2_CD44	COL6A2 - CD44	COLLAGEN	ECM-Receptor	KEGG: hsa04512
Smooth muscle cells	Th2 T-cells	COL6A2	CD44	0.000103715	0	COL6A2_CD44	COL6A2 - CD44	COLLAGEN	ECM-Receptor	KEGG: hsa04512
EnS cells	B-cells	COL6A3	CD44	1.16214e-05	0	COL6A3_CD44	COL6A3 - CD44	COLLAGEN	ECM-Receptor	KEGG: hsa04512
Mesenchymal cells	B-cells	COL6A3	CD44	0.000179554	0	COL6A3_CD44	COL6A3 - CD44	COLLAGEN	ECM-Receptor	KEGG: hsa04512
Smooth muscle cells	B-cells	COL6A3	CD44	7.81026e-06	0	COL6A3_CD44	COL6A3 - CD44	COLLAGEN	ECM-Receptor	KEGG: hsa04512
EnS cells	Dendritic cells	COL6A3	CD44	2.65984e-05	0	COL6A3_CD44	COL6A3 - CD44	COLLAGEN	ECM-Receptor	KEGG: hsa04512
Mesenchymal cells	Dendritic cells	COL6A3	CD44	0.000407439	0	COL6A3_CD44	COL6A3 - CD44	COLLAGEN	ECM-Receptor	KEGG: hsa04512
Smooth muscle cells	Dendritic cells	COL6A3	CD44	1.78901e-05	0	COL6A3_CD44	COL6A3 - CD44	COLLAGEN	ECM-Receptor	KEGG: hsa04512
EnS cells	Early Exhausted CD8 T-cells	COL6A3	CD44	6.21986e-05	0	COL6A3_CD44	COL6A3 - CD44	COLLAGEN	ECM-Receptor	KEGG: hsa04512
Mesenchymal cells	Early Exhausted CD8 T-cells	COL6A3	CD44	0.000930076	0	COL6A3_CD44	COL6A3 - CD44	COLLAGEN	ECM-Receptor	KEGG: hsa04512
Smooth muscle cells	Early Exhausted CD8 T-cells	COL6A3	CD44	4.19312e-05	0	COL6A3_CD44	COL6A3 - CD44	COLLAGEN	ECM-Receptor	KEGG: hsa04512
EnS cells	Effector CD8 T-cells	COL6A3	CD44	2.24463e-05	0	COL6A3_CD44	COL6A3 - CD44	COLLAGEN	ECM-Receptor	KEGG: hsa04512
Mesenchymal cells	Effector CD8 T-cells	COL6A3	CD44	0.00034186	0	COL6A3_CD44	COL6A3 - CD44	COLLAGEN	ECM-Receptor	KEGG: hsa04512
Smooth muscle cells	Effector CD8 T-cells	COL6A3	CD44	1.51056e-05	0	COL6A3_CD44	COL6A3 - CD44	COLLAGEN	ECM-Receptor	KEGG: hsa04512
EnS cells	Effector Memory CD8 T-cells	COL6A3	CD44	0.000144645	0	COL6A3_CD44	COL6A3 - CD44	COLLAGEN	ECM-Receptor	KEGG: hsa04512
Mesenchymal cells	Effector Memory CD8 T-cells	COL6A3	CD44	0.00217891	0	COL6A3_CD44	COL6A3 - CD44	COLLAGEN	ECM-Receptor	KEGG: hsa04512
Smooth muscle cells	Effector Memory CD8 T-cells	COL6A3	CD44	9.74432e-05	0	COL6A3_CD44	COL6A3 - CD44	COLLAGEN	ECM-Receptor	KEGG: hsa04512
Mesenchymal cells	EnEpi cells	COL6A3	CD44	4.24347e-05	0	COL6A3_CD44	COL6A3 - CD44	COLLAGEN	ECM-Receptor	KEGG: hsa04512
EnS cells	EnS cells	COL6A3	CD44	2.81253e-05	0	COL6A3_CD44	COL6A3 - CD44	COLLAGEN	ECM-Receptor	KEGG: hsa04512
Mesenchymal cells	EnS cells	COL6A3	CD44	0.000438347	0	COL6A3_CD44	COL6A3 - CD44	COLLAGEN	ECM-Receptor	KEGG: hsa04512
EnS cells	Exhausted CD8 T-cells	COL6A3	CD44	1.54319e-05	0	COL6A3_CD44	COL6A3 - CD44	COLLAGEN	ECM-Receptor	KEGG: hsa04512
Mesenchymal cells	Exhausted CD8 T-cells	COL6A3	CD44	0.00023156	0	COL6A3_CD44	COL6A3 - CD44	COLLAGEN	ECM-Receptor	KEGG: hsa04512
Smooth muscle cells	Exhausted CD8 T-cells	COL6A3	CD44	1.03999e-05	0	COL6A3_CD44	COL6A3 - CD44	COLLAGEN	ECM-Receptor	KEGG: hsa04512
EnS cells	γδ T-cells	COL6A3	CD44	7.05754e-05	0	COL6A3_CD44	COL6A3 - CD44	COLLAGEN	ECM-Receptor	KEGG: hsa04512
Mesenchymal cells	γδ T-cells	COL6A3	CD44	0.00106677	0	COL6A3_CD44	COL6A3 - CD44	COLLAGEN	ECM-Receptor	KEGG: hsa04512
Smooth muscle cells	γδ T-cells	COL6A3	CD44	4.75291e-05	0	COL6A3_CD44	COL6A3 - CD44	COLLAGEN	ECM-Receptor	KEGG: hsa04512
EnS cells	Macrophages M1	COL6A3	CD44	5.43024e-06	0	COL6A3_CD44	COL6A3 - CD44	COLLAGEN	ECM-Receptor	KEGG: hsa04512
Mesenchymal cells	Macrophages M1	COL6A3	CD44	8.1722e-05	0	COL6A3_CD44	COL6A3 - CD44	COLLAGEN	ECM-Receptor	KEGG: hsa04512
Smooth muscle cells	Macrophages M1	COL6A3	CD44	3.65853e-06	0	COL6A3_CD44	COL6A3 - CD44	COLLAGEN	ECM-Receptor	KEGG: hsa04512
EnS cells	Macrophages M2	COL6A3	CD44	4.24737e-05	0	COL6A3_CD44	COL6A3 - CD44	COLLAGEN	ECM-Receptor	KEGG: hsa04512
Mesenchymal cells	Macrophages M2	COL6A3	CD44	0.000620347	0	COL6A3_CD44	COL6A3 - CD44	COLLAGEN	ECM-Receptor	KEGG: hsa04512
Smooth muscle cells	Macrophages M2	COL6A3	CD44	2.86997e-05	0	COL6A3_CD44	COL6A3 - CD44	COLLAGEN	ECM-Receptor	KEGG: hsa04512
EnS cells	Mast cells	COL6A3	CD44	9.94514e-06	0	COL6A3_CD44	COL6A3 - CD44	COLLAGEN	ECM-Receptor	KEGG: hsa04512
Mesenchymal cells	Mast cells	COL6A3	CD44	0.000147757	0	COL6A3_CD44	COL6A3 - CD44	COLLAGEN	ECM-Receptor	KEGG: hsa04512
Smooth muscle cells	Mast cells	COL6A3	CD44	6.7087e-06	0	COL6A3_CD44	COL6A3 - CD44	COLLAGEN	ECM-Receptor	KEGG: hsa04512
EnS cells	NK cells	COL6A3	CD44	2.38454e-05	0	COL6A3_CD44	COL6A3 - CD44	COLLAGEN	ECM-Receptor	KEGG: hsa04512
Mesenchymal cells	NK cells	COL6A3	CD44	0.000361707	0	COL6A3_CD44	COL6A3 - CD44	COLLAGEN	ECM-Receptor	KEGG: hsa04512
Smooth muscle cells	NK cells	COL6A3	CD44	1.60534e-05	0	COL6A3_CD44	COL6A3 - CD44	COLLAGEN	ECM-Receptor	KEGG: hsa04512
EnS cells	Plasmablast/Plasma cells	COL6A3	CD44	2.11903e-06	0.01	COL6A3_CD44	COL6A3 - CD44	COLLAGEN	ECM-Receptor	KEGG: hsa04512
Mesenchymal cells	Plasmablast/Plasma cells	COL6A3	CD44	3.30863e-05	0	COL6A3_CD44	COL6A3 - CD44	COLLAGEN	ECM-Receptor	KEGG: hsa04512
EnS cells	Resident Memory CD8 T-cells	COL6A3	CD44	4.72423e-05	0	COL6A3_CD44	COL6A3 - CD44	COLLAGEN	ECM-Receptor	KEGG: hsa04512
Mesenchymal cells	Resident Memory CD8 T-cells	COL6A3	CD44	0.000717208	0	COL6A3_CD44	COL6A3 - CD44	COLLAGEN	ECM-Receptor	KEGG: hsa04512
Smooth muscle cells	Resident Memory CD8 T-cells	COL6A3	CD44	3.18021e-05	0	COL6A3_CD44	COL6A3 - CD44	COLLAGEN	ECM-Receptor	KEGG: hsa04512
EnS cells	Smooth muscle cells	COL6A3	CD44	2.18842e-05	0	COL6A3_CD44	COL6A3 - CD44	COLLAGEN	ECM-Receptor	KEGG: hsa04512
Mesenchymal cells	Smooth muscle cells	COL6A3	CD44	0.000341703	0	COL6A3_CD44	COL6A3 - CD44	COLLAGEN	ECM-Receptor	KEGG: hsa04512
EnS cells	Th17 T-cells	COL6A3	CD44	6.0051e-06	0	COL6A3_CD44	COL6A3 - CD44	COLLAGEN	ECM-Receptor	KEGG: hsa04512
Mesenchymal cells	Th17 T-cells	COL6A3	CD44	8.87853e-05	0	COL6A3_CD44	COL6A3 - CD44	COLLAGEN	ECM-Receptor	KEGG: hsa04512
Smooth muscle cells	Th17 T-cells	COL6A3	CD44	4.05279e-06	0	COL6A3_CD44	COL6A3 - CD44	COLLAGEN	ECM-Receptor	KEGG: hsa04512
EnS cells	Th2 T-cells	COL6A3	CD44	4.55219e-05	0	COL6A3_CD44	COL6A3 - CD44	COLLAGEN	ECM-Receptor	KEGG: hsa04512
Mesenchymal cells	Th2 T-cells	COL6A3	CD44	0.000672252	0	COL6A3_CD44	COL6A3 - CD44	COLLAGEN	ECM-Receptor	KEGG: hsa04512
Smooth muscle cells	Th2 T-cells	COL6A3	CD44	3.07259e-05	0	COL6A3_CD44	COL6A3 - CD44	COLLAGEN	ECM-Receptor	KEGG: hsa04512
Mesenchymal cells	B-cells	LAMA4	CD44	3.1155e-05	0	LAMA4_CD44	LAMA4 - CD44	LAMININ	ECM-Receptor	KEGG: hsa04512
Mesothelial cells	B-cells	LAMA4	CD44	1.34302e-06	0	LAMA4_CD44	LAMA4 - CD44	LAMININ	ECM-Receptor	KEGG: hsa04512
Mesenchymal cells	Dendritic cells	LAMA4	CD44	7.13918e-05	0	LAMA4_CD44	LAMA4 - CD44	LAMININ	ECM-Receptor	KEGG: hsa04512
Mesothelial cells	Dendritic cells	LAMA4	CD44	3.07556e-06	0	LAMA4_CD44	LAMA4 - CD44	LAMININ	ECM-Receptor	KEGG: hsa04512
Mesenchymal cells	Early Exhausted CD8 T-cells	LAMA4	CD44	0.000167519	0	LAMA4_CD44	LAMA4 - CD44	LAMININ	ECM-Receptor	KEGG: hsa04512
Mesothelial cells	Early Exhausted CD8 T-cells	LAMA4	CD44	7.20352e-06	0	LAMA4_CD44	LAMA4 - CD44	LAMININ	ECM-Receptor	KEGG: hsa04512
Mesenchymal cells	Effector CD8 T-cells	LAMA4	CD44	6.0296e-05	0	LAMA4_CD44	LAMA4 - CD44	LAMININ	ECM-Receptor	KEGG: hsa04512
Mesothelial cells	Effector CD8 T-cells	LAMA4	CD44	2.59643e-06	0	LAMA4_CD44	LAMA4 - CD44	LAMININ	ECM-Receptor	KEGG: hsa04512
Mesenchymal cells	Effector Memory CD8 T-cells	LAMA4	CD44	0.000389158	0	LAMA4_CD44	LAMA4 - CD44	LAMININ	ECM-Receptor	KEGG: hsa04512
Mesothelial cells	Effector Memory CD8 T-cells	LAMA4	CD44	1.67438e-05	0	LAMA4_CD44	LAMA4 - CD44	LAMININ	ECM-Receptor	KEGG: hsa04512
Mesenchymal cells	EnEpi cells	LAMA4	CD44	7.20601e-06	0	LAMA4_CD44	LAMA4 - CD44	LAMININ	ECM-Receptor	KEGG: hsa04512
Mesothelial cells	EnEpi cells	LAMA4	CD44	3.11065e-07	0	LAMA4_CD44	LAMA4 - CD44	LAMININ	ECM-Receptor	KEGG: hsa04512
Mesenchymal cells	EnS cells	LAMA4	CD44	7.53087e-05	0	LAMA4_CD44	LAMA4 - CD44	LAMININ	ECM-Receptor	KEGG: hsa04512
Mesothelial cells	EnS cells	LAMA4	CD44	3.24846e-06	0	LAMA4_CD44	LAMA4 - CD44	LAMININ	ECM-Receptor	KEGG: hsa04512
Mesenchymal cells	Exhausted CD8 T-cells	LAMA4	CD44	4.15416e-05	0	LAMA4_CD44	LAMA4 - CD44	LAMININ	ECM-Receptor	KEGG: hsa04512
Mesothelial cells	Exhausted CD8 T-cells	LAMA4	CD44	1.78682e-06	0	LAMA4_CD44	LAMA4 - CD44	LAMININ	ECM-Receptor	KEGG: hsa04512
Mesenchymal cells	γδ T-cells	LAMA4	CD44	0.000189786	0	LAMA4_CD44	LAMA4 - CD44	LAMININ	ECM-Receptor	KEGG: hsa04512
Mesothelial cells	γδ T-cells	LAMA4	CD44	8.16778e-06	0	LAMA4_CD44	LAMA4 - CD44	LAMININ	ECM-Receptor	KEGG: hsa04512
Mesenchymal cells	Macrophages M1	LAMA4	CD44	1.46117e-05	0	LAMA4_CD44	LAMA4 - CD44	LAMININ	ECM-Receptor	KEGG: hsa04512
Mesothelial cells	Macrophages M1	LAMA4	CD44	6.28631e-07	0	LAMA4_CD44	LAMA4 - CD44	LAMININ	ECM-Receptor	KEGG: hsa04512
Mesenchymal cells	Macrophages M2	LAMA4	CD44	0.000114788	0	LAMA4_CD44	LAMA4 - CD44	LAMININ	ECM-Receptor	KEGG: hsa04512
Mesothelial cells	Macrophages M2	LAMA4	CD44	4.92698e-06	0	LAMA4_CD44	LAMA4 - CD44	LAMININ	ECM-Receptor	KEGG: hsa04512
Mesenchymal cells	Mast cells	LAMA4	CD44	2.68101e-05	0	LAMA4_CD44	LAMA4 - CD44	LAMININ	ECM-Receptor	KEGG: hsa04512
Mesothelial cells	Mast cells	LAMA4	CD44	1.15229e-06	0	LAMA4_CD44	LAMA4 - CD44	LAMININ	ECM-Receptor	KEGG: hsa04512
Mesenchymal cells	NK cells	LAMA4	CD44	6.40912e-05	0	LAMA4_CD44	LAMA4 - CD44	LAMININ	ECM-Receptor	KEGG: hsa04512
Mesothelial cells	NK cells	LAMA4	CD44	2.75902e-06	0	LAMA4_CD44	LAMA4 - CD44	LAMININ	ECM-Receptor	KEGG: hsa04512
Mesenchymal cells	Plasmablast/Plasma cells	LAMA4	CD44	5.67252e-06	0	LAMA4_CD44	LAMA4 - CD44	LAMININ	ECM-Receptor	KEGG: hsa04512
Mesothelial cells	Plasmablast/Plasma cells	LAMA4	CD44	2.44718e-07	0	LAMA4_CD44	LAMA4 - CD44	LAMININ	ECM-Receptor	KEGG: hsa04512
Mesenchymal cells	Resident Memory CD8 T-cells	LAMA4	CD44	0.000126961	0	LAMA4_CD44	LAMA4 - CD44	LAMININ	ECM-Receptor	KEGG: hsa04512
Mesothelial cells	Resident Memory CD8 T-cells	LAMA4	CD44	5.46582e-06	0	LAMA4_CD44	LAMA4 - CD44	LAMININ	ECM-Receptor	KEGG: hsa04512
Mesenchymal cells	Smooth muscle cells	LAMA4	CD44	5.85827e-05	0	LAMA4_CD44	LAMA4 - CD44	LAMININ	ECM-Receptor	KEGG: hsa04512
Mesothelial cells	Smooth muscle cells	LAMA4	CD44	2.52732e-06	0	LAMA4_CD44	LAMA4 - CD44	LAMININ	ECM-Receptor	KEGG: hsa04512
Mesenchymal cells	Th17 T-cells	LAMA4	CD44	1.62001e-05	0	LAMA4_CD44	LAMA4 - CD44	LAMININ	ECM-Receptor	KEGG: hsa04512
Mesothelial cells	Th17 T-cells	LAMA4	CD44	6.96012e-07	0	LAMA4_CD44	LAMA4 - CD44	LAMININ	ECM-Receptor	KEGG: hsa04512
Mesenchymal cells	Th2 T-cells	LAMA4	CD44	0.000122826	0	LAMA4_CD44	LAMA4 - CD44	LAMININ	ECM-Receptor	KEGG: hsa04512
Mesothelial cells	Th2 T-cells	LAMA4	CD44	5.27656e-06	0	LAMA4_CD44	LAMA4 - CD44	LAMININ	ECM-Receptor	KEGG: hsa04512
EnS cells	B-cells	LAMB1	CD44	4.8359e-06	0	LAMB1_CD44	LAMB1 - CD44	LAMININ	ECM-Receptor	KEGG: hsa04512
Mesothelial cells	B-cells	LAMB1	CD44	7.85273e-07	0	LAMB1_CD44	LAMB1 - CD44	LAMININ	ECM-Receptor	KEGG: hsa04512
EnS cells	Dendritic cells	LAMB1	CD44	1.10893e-05	0	LAMB1_CD44	LAMB1 - CD44	LAMININ	ECM-Receptor	KEGG: hsa04512
Mesothelial cells	Dendritic cells	LAMB1	CD44	1.80032e-06	0	LAMB1_CD44	LAMB1 - CD44	LAMININ	ECM-Receptor	KEGG: hsa04512
EnS cells	Early Exhausted CD8 T-cells	LAMB1	CD44	2.60735e-05	0	LAMB1_CD44	LAMB1 - CD44	LAMININ	ECM-Receptor	KEGG: hsa04512
Mesothelial cells	Early Exhausted CD8 T-cells	LAMB1	CD44	4.23027e-06	0	LAMB1_CD44	LAMB1 - CD44	LAMININ	ECM-Receptor	KEGG: hsa04512
EnS cells	Effector CD8 T-cells	LAMB1	CD44	9.37027e-06	0	LAMB1_CD44	LAMB1 - CD44	LAMININ	ECM-Receptor	KEGG: hsa04512
Mesothelial cells	Effector CD8 T-cells	LAMB1	CD44	1.52101e-06	0	LAMB1_CD44	LAMB1 - CD44	LAMININ	ECM-Receptor	KEGG: hsa04512
EnS cells	Effector Memory CD8 T-cells	LAMB1	CD44	6.05327e-05	0	LAMB1_CD44	LAMB1 - CD44	LAMININ	ECM-Receptor	KEGG: hsa04512
Mesothelial cells	Effector Memory CD8 T-cells	LAMB1	CD44	9.82302e-06	0	LAMB1_CD44	LAMB1 - CD44	LAMININ	ECM-Receptor	KEGG: hsa04512
EnS cells	EnEpi cells	LAMB1	CD44	1.11681e-06	0	LAMB1_CD44	LAMB1 - CD44	LAMININ	ECM-Receptor	KEGG: hsa04512
Mesothelial cells	EnEpi cells	LAMB1	CD44	1.8144e-07	0	LAMB1_CD44	LAMB1 - CD44	LAMININ	ECM-Receptor	KEGG: hsa04512
EnS cells	EnS cells	LAMB1	CD44	1.16812e-05	0	LAMB1_CD44	LAMB1 - CD44	LAMININ	ECM-Receptor	KEGG: hsa04512
Mesothelial cells	EnS cells	LAMB1	CD44	1.89726e-06	0	LAMB1_CD44	LAMB1 - CD44	LAMININ	ECM-Receptor	KEGG: hsa04512
EnS cells	Exhausted CD8 T-cells	LAMB1	CD44	6.46384e-06	0	LAMB1_CD44	LAMB1 - CD44	LAMININ	ECM-Receptor	KEGG: hsa04512
Mesothelial cells	Exhausted CD8 T-cells	LAMB1	CD44	1.04882e-06	0	LAMB1_CD44	LAMB1 - CD44	LAMININ	ECM-Receptor	KEGG: hsa04512
EnS cells	γδ T-cells	LAMB1	CD44	2.95123e-05	0	LAMB1_CD44	LAMB1 - CD44	LAMININ	ECM-Receptor	KEGG: hsa04512
Mesothelial cells	γδ T-cells	LAMB1	CD44	4.78958e-06	0	LAMB1_CD44	LAMB1 - CD44	LAMININ	ECM-Receptor	KEGG: hsa04512
EnS cells	Macrophages M1	LAMB1	CD44	2.27301e-06	0	LAMB1_CD44	LAMB1 - CD44	LAMININ	ECM-Receptor	KEGG: hsa04512
Mesothelial cells	Macrophages M1	LAMB1	CD44	3.68845e-07	0	LAMB1_CD44	LAMB1 - CD44	LAMININ	ECM-Receptor	KEGG: hsa04512
EnS cells	Macrophages M2	LAMB1	CD44	1.79029e-05	0	LAMB1_CD44	LAMB1 - CD44	LAMININ	ECM-Receptor	KEGG: hsa04512
Mesothelial cells	Macrophages M2	LAMB1	CD44	2.90276e-06	0	LAMB1_CD44	LAMB1 - CD44	LAMININ	ECM-Receptor	KEGG: hsa04512
EnS cells	Mast cells	LAMB1	CD44	4.17519e-06	0	LAMB1_CD44	LAMB1 - CD44	LAMININ	ECM-Receptor	KEGG: hsa04512
Mesothelial cells	Mast cells	LAMB1	CD44	6.77281e-07	0	LAMB1_CD44	LAMB1 - CD44	LAMININ	ECM-Receptor	KEGG: hsa04512
EnS cells	NK cells	LAMB1	CD44	9.96342e-06	0	LAMB1_CD44	LAMB1 - CD44	LAMININ	ECM-Receptor	KEGG: hsa04512
Mesothelial cells	NK cells	LAMB1	CD44	1.61712e-06	0	LAMB1_CD44	LAMB1 - CD44	LAMININ	ECM-Receptor	KEGG: hsa04512
EnS cells	Plasmablast/Plasma cells	LAMB1	CD44	8.79738e-07	0	LAMB1_CD44	LAMB1 - CD44	LAMININ	ECM-Receptor	KEGG: hsa04512
Mesothelial cells	Plasmablast/Plasma cells	LAMB1	CD44	1.42894e-07	0	LAMB1_CD44	LAMB1 - CD44	LAMININ	ECM-Receptor	KEGG: hsa04512
EnS cells	Resident Memory CD8 T-cells	LAMB1	CD44	1.97357e-05	0	LAMB1_CD44	LAMB1 - CD44	LAMININ	ECM-Receptor	KEGG: hsa04512
Mesothelial cells	Resident Memory CD8 T-cells	LAMB1	CD44	3.20329e-06	0	LAMB1_CD44	LAMB1 - CD44	LAMININ	ECM-Receptor	KEGG: hsa04512
EnS cells	Smooth muscle cells	LAMB1	CD44	9.08544e-06	0	LAMB1_CD44	LAMB1 - CD44	LAMININ	ECM-Receptor	KEGG: hsa04512
Mesothelial cells	Smooth muscle cells	LAMB1	CD44	1.47573e-06	0	LAMB1_CD44	LAMB1 - CD44	LAMININ	ECM-Receptor	KEGG: hsa04512
EnS cells	Th17 T-cells	LAMB1	CD44	2.52393e-06	0	LAMB1_CD44	LAMB1 - CD44	LAMININ	ECM-Receptor	KEGG: hsa04512
Mesothelial cells	Th17 T-cells	LAMB1	CD44	4.09366e-07	0	LAMB1_CD44	LAMB1 - CD44	LAMININ	ECM-Receptor	KEGG: hsa04512
EnS cells	Th2 T-cells	LAMB1	CD44	1.91379e-05	0	LAMB1_CD44	LAMB1 - CD44	LAMININ	ECM-Receptor	KEGG: hsa04512
Mesothelial cells	Th2 T-cells	LAMB1	CD44	3.10396e-06	0	LAMB1_CD44	LAMB1 - CD44	LAMININ	ECM-Receptor	KEGG: hsa04512
Mesenchymal cells	B-cells	LAMB2	CD44	3.37186e-05	0	LAMB2_CD44	LAMB2 - CD44	LAMININ	ECM-Receptor	KEGG: hsa04512
Smooth muscle cells	B-cells	LAMB2	CD44	2.45422e-06	0	LAMB2_CD44	LAMB2 - CD44	LAMININ	ECM-Receptor	KEGG: hsa04512
Mesenchymal cells	Dendritic cells	LAMB2	CD44	7.72531e-05	0	LAMB2_CD44	LAMB2 - CD44	LAMININ	ECM-Receptor	KEGG: hsa04512
Smooth muscle cells	Dendritic cells	LAMB2	CD44	5.63113e-06	0	LAMB2_CD44	LAMB2 - CD44	LAMININ	ECM-Receptor	KEGG: hsa04512
Mesenchymal cells	Early Exhausted CD8 T-cells	LAMB2	CD44	0.000181184	0	LAMB2_CD44	LAMB2 - CD44	LAMININ	ECM-Receptor	KEGG: hsa04512
Smooth muscle cells	Early Exhausted CD8 T-cells	LAMB2	CD44	1.32624e-05	0	LAMB2_CD44	LAMB2 - CD44	LAMININ	ECM-Receptor	KEGG: hsa04512
Mesenchymal cells	Effector CD8 T-cells	LAMB2	CD44	6.52388e-05	0	LAMB2_CD44	LAMB2 - CD44	LAMININ	ECM-Receptor	KEGG: hsa04512
Smooth muscle cells	Effector CD8 T-cells	LAMB2	CD44	4.7601e-06	0	LAMB2_CD44	LAMB2 - CD44	LAMININ	ECM-Receptor	KEGG: hsa04512
Mesenchymal cells	Effector Memory CD8 T-cells	LAMB2	CD44	0.000420966	0	LAMB2_CD44	LAMB2 - CD44	LAMININ	ECM-Receptor	KEGG: hsa04512
Smooth muscle cells	Effector Memory CD8 T-cells	LAMB2	CD44	3.07743e-05	0	LAMB2_CD44	LAMB2 - CD44	LAMININ	ECM-Receptor	KEGG: hsa04512
Mesenchymal cells	EnEpi cells	LAMB2	CD44	7.80182e-06	0	LAMB2_CD44	LAMB2 - CD44	LAMININ	ECM-Receptor	KEGG: hsa04512
Smooth muscle cells	EnEpi cells	LAMB2	CD44	5.66065e-07	0	LAMB2_CD44	LAMB2 - CD44	LAMININ	ECM-Receptor	KEGG: hsa04512
Mesenchymal cells	EnS cells	LAMB2	CD44	8.15193e-05	0	LAMB2_CD44	LAMB2 - CD44	LAMININ	ECM-Receptor	KEGG: hsa04512
Smooth muscle cells	EnS cells	LAMB2	CD44	5.92472e-06	0	LAMB2_CD44	LAMB2 - CD44	LAMININ	ECM-Receptor	KEGG: hsa04512
Mesenchymal cells	Exhausted CD8 T-cells	LAMB2	CD44	4.49335e-05	0	LAMB2_CD44	LAMB2 - CD44	LAMININ	ECM-Receptor	KEGG: hsa04512
Smooth muscle cells	Exhausted CD8 T-cells	LAMB2	CD44	3.28706e-06	0	LAMB2_CD44	LAMB2 - CD44	LAMININ	ECM-Receptor	KEGG: hsa04512
Mesenchymal cells	γδ T-cells	LAMB2	CD44	0.000205313	0	LAMB2_CD44	LAMB2 - CD44	LAMININ	ECM-Receptor	KEGG: hsa04512
Smooth muscle cells	γδ T-cells	LAMB2	CD44	1.50002e-05	0	LAMB2_CD44	LAMB2 - CD44	LAMININ	ECM-Receptor	KEGG: hsa04512
Mesenchymal cells	Macrophages M1	LAMB2	CD44	1.58057e-05	0	LAMB2_CD44	LAMB2 - CD44	LAMININ	ECM-Receptor	KEGG: hsa04512
Smooth muscle cells	Macrophages M1	LAMB2	CD44	1.15565e-06	0	LAMB2_CD44	LAMB2 - CD44	LAMININ	ECM-Receptor	KEGG: hsa04512
Mesenchymal cells	Macrophages M2	LAMB2	CD44	0.000124091	0	LAMB2_CD44	LAMB2 - CD44	LAMININ	ECM-Receptor	KEGG: hsa04512
Smooth muscle cells	Macrophages M2	LAMB2	CD44	9.12198e-06	0	LAMB2_CD44	LAMB2 - CD44	LAMININ	ECM-Receptor	KEGG: hsa04512
Mesenchymal cells	Mast cells	LAMB2	CD44	2.89933e-05	0	LAMB2_CD44	LAMB2 - CD44	LAMININ	ECM-Receptor	KEGG: hsa04512
Smooth muscle cells	Mast cells	LAMB2	CD44	2.12471e-06	0	LAMB2_CD44	LAMB2 - CD44	LAMININ	ECM-Receptor	KEGG: hsa04512
Mesenchymal cells	NK cells	LAMB2	CD44	6.93395e-05	0	LAMB2_CD44	LAMB2 - CD44	LAMININ	ECM-Receptor	KEGG: hsa04512
Smooth muscle cells	NK cells	LAMB2	CD44	5.06284e-06	0	LAMB2_CD44	LAMB2 - CD44	LAMININ	ECM-Receptor	KEGG: hsa04512
Mesenchymal cells	Plasmablast/Plasma cells	LAMB2	CD44	6.14054e-06	0	LAMB2_CD44	LAMB2 - CD44	LAMININ	ECM-Receptor	KEGG: hsa04512
Smooth muscle cells	Plasmablast/Plasma cells	LAMB2	CD44	4.46152e-07	0	LAMB2_CD44	LAMB2 - CD44	LAMININ	ECM-Receptor	KEGG: hsa04512
Mesenchymal cells	Resident Memory CD8 T-cells	LAMB2	CD44	0.00013736	0	LAMB2_CD44	LAMB2 - CD44	LAMININ	ECM-Receptor	KEGG: hsa04512
Smooth muscle cells	Resident Memory CD8 T-cells	LAMB2	CD44	1.0028e-05	0	LAMB2_CD44	LAMB2 - CD44	LAMININ	ECM-Receptor	KEGG: hsa04512
[truncated: 2,058 more rows]

## Sheet: ST6
Supplementary Table 6. Phenotypical details of the tissue donors for organoid-stromal co-cultures
Passage No.	Menstrual stage	Endometriosis status	Adenomyosis status	Surgical report	Pathology report	rASF	Hormones	Serum progesterone	GRS
4	Unknown	Unknown	Unknown	Surgery cancelled	NA	NA	NA	NA	NA
4	Unknown	Confirmed	Confirmed	Not Surgical	NA	NA	NA	NA	NA
4	Unknown	Confirmed	Confirmed	Not Surgical	NA	NA	NA	NA	NA
4	Unknown	Confirmed	NA	Not Surgical	NA	NA	NA	NA	NA
3	Unknown	Confirmed	NA	Not Surgical	NA	NA	NA	NA	NA
3	Unknown	Confirmed	NA	Endo surgery	Secretory	NA	NA	NA	NA
2	Periovulatory	Control	NA	NA	NA	0	None	3.58	-0.00255477
2	Secretory	Control	NA	NA	NA	0	None	8.04	-0.00242002
3	Proliferative	Control	NA	NA	NA	0	None	0.406	-0.00237735
3	Unknown	Control	NA	NA	NA	0	None	NA	-0.00397779
2	Proliferative	Confirmed	NA	NA	NA	II	None	1.22	0.00227421
3	Secretory	Confirmed	NA	NA	NA	I	None	19.4	0.00252789
3	Proliferative	Confirmed	NA	NA	NA	II	None	0.25	0.00275822
3	Secretory	Confirmed	NA	NA	NA	I	None	25.66	0.00277297

## Sheet: ST7
Supplementary Table 7. GWAS studies used for scDRS calculation
Trait	Study link	Sample size	Ancestry	Database
Multisite chronic pain	GCST008512	387649	European (NR)	GWAS Catalog
Asthma	GCST010042	303859	European (U.K.)	GWAS Catalog
Hormone-sensitive cancers(postmenopausal breast, uterine, ovary, prostate, and thyroid)	GCST90102438	224270	European (U.K.)	GWAS Catalog
Arthritis	GCST90132223	97173	European (Canada, Netherlands, Sweden, U.S., U.K., France, Germany, Spain)	GWAS Catalog
Irritable bowel syndrome	GCST90016564	486601	European (Netherlands, Sweden, U.S., Belgium, Norway, Italy, U.K., Germany, Estonia)	GWAS Catalog
Height	GCST000817	133653	European (NR)	GWAS Catalog
Uterine fibroids	GCST009158	302979	European (NR, Finland, NR)	GWAS Catalog
Non-cancer illness code, self-reported: osteoarthritis	3607	289307	UKB2 (EUR)	GWASatlas
Diagnoses - main ICD10: M54 Dorsalgia	3679	300791	UKB2 (EUR)	GWASatlas
Pain type(s) experienced in last month: Back pain	3572	385698	UKB2 (EUR)	GWASatlas
Pain type(s) experienced in last month: Headache	3570	385698	UKB2 (EUR)	GWASatlas
Abdominal and pelvic pain	3682	300791	UKB2 (EUR)	GWASatlas
Age at menopause (last menstrual period) (female)	3366	119160	UKB2 (EUR)	GWASatlas
Clear cell epithelial ovarian cancer	GCST90244171	107151	European	GWAS Catalog
Endometrioid epithelial ovarian cancer	GCST90244170	108601	European	GWAS Catalog
High-grade serous epithelial ovarian cancer	GCST90244168	121312	European	GWAS Catalog
Endometriosis	GCST90205183	474160	European and East Asian	GWAS Catalog
